# Supplementary material for: Is a Self-Assessed Questionnaire Useful for the Diagnosis of Ectopic Pregnancy in Hospitalized Patients?
Source: PLoS One. 2016 Nov 10;11(11):e0155054. doi: 10.1371/journal.pone.0155054 (PMC5104447; doi:10.1371/journal.pone.0155054)
Supplement: S1 Table — (XLS) [file pone.0155054.s001.xls]

## Sheet: Feuil1
diagnosis	diagnostic method	location of the ctopic pregnancy	miscarriage	uterine vacuity	extrauterine sac	embryo	cardiac activity	haematosalpinx	negative uterie biopsy	increase HCG	decrease HCG	study	gestitity	parity	number of miscarriage	number of abortion	number of ectopic pregnancy	desire for pregnancy	assisted medical procreation	contraception	pregnancy	pain in the emergency	worst pain	numerical evaluation of pain in the emergency	worst numerical evaluation of pain	right pain	shoulder pain	scapula pain	ovarian pain	uterus pain	lumbar pain	buttocks pain	vulva pain	anus pain	pain in the thigh	diffuse pain	pain of the side	stomach pain	back pain	location of the pain	description of the crisis	number of crisis	duration of the crisis	sharp pain	progressive pain	stomach pain	pain with coughing	pain on motion	tenderness
1	1	2		1	1			0				4	3	1	2	2		0	0	0		1	5		10	1	0	0	1	0	1	0	0	0	0	1	0	1	1	0	1			1	0	0	1	1	1
1	1	1		1	1	1						3	1			1			0	0	1	2	4	7	8	3	0	0	1	0	0	0	0	0	0	1	0	0	0	1	2	1	1	1	0	0	0	1	0
2	5		5									4	0	0	0	0	0	1	0	0	1	2	3	2	3	3	0	0	0	0	0	0	0	0	0	0	0	0	0	1	2	1	3	1	0	0	1	0	1
3	3		4	0	0	0						4	2	0	1	1	0	1	1	0	0	2	4	2	7	4	0	0	0	1	0	1	0	1	0	0	0	0	0	1	1	3	3	0	1	0	1	1	1
1	1	1		1				1		1		2	4	1	0	0	3	0	0	0	1	3	4	5	8	2	0	0	0	0	1	1	0	0	0	0	0	0	1	1	1	3	2	1	0	0	0	1	1
3	5											3	2	2	0	0	0	0	0	1	0	2	5	3	10	1	0	0	1	0	0	1	0	0	0	0	0	0	0	1	3	3	3	1	0	0	0	1	1
1	1											4	1	0	0	0	1	1	0	0	0	5	5	7	8	3	1	0	1	0	0	0	0	0	0	1	1	0	0	0	1	3	2	1	0	0	0	1	1
2	3		3									3	3	2	1	0	0	1	0	0	1			0
2	5		3									2	4	4	0	1	0	0	0	1	1	4	5	7	9	3	0	0	1	0	0	0	0	0	0	1	0	1	0	1	1		1	1	0	0	0	1	0
4	1											3	1	1	0	0	0	0	0	1	0	5	5	10	10	1	0	0	1	0	0	0	0	0	0	0	0	0	0	1	1	3	3	1	0	0	1	1	1
16	5		1									3		2		1		0	0	0	1	4	4	7	7	3	0	0	1	1	0	0	0	0	0	0	0	0	0	1	1	1	3	1	0	0	0	1	0
14	5											2	5	1	0	0	0	0		0		4		8	8	2	0	0	0	1	0	0	0	0	0	0	0	0	0	1	2	1	2	0	1	0	0	0	0
5	5											4	0	0	0	0	0	0	0	0	0	4	4	8	8	3	0	0	1	1	0	1	0	0	0	0	0	0	1	0	1	3	1	0	1	0	0	1	1
1	1	2										4	0	0	0	0	1	1	0	0	0	4	5	9	10	1	0	0	1	0	0	0	0	0	0	0	0	0	0	1	1	3	3	0	1	0	0	1	0
16	3		4									3	3	1		3		0	0	1	0	1	1	0	0		0	0	0	0	0	0	0	0	0	0	0	0	0	0
2	3		4									4	5	4	1	0	0	0	0	1	0	3	4	6	8	2	0	0	0	0	0	1	0	0	0	0	0	0	1	1	2	3	2	0	1	0	0	1	1
11	5											2		4	3	2		0	0		0	3	3	4	4	2	0	0	0	0	0	0	1	0	0	0	0	0	0	1	1			0	1	0
1	1	1		1								4	3	1	1		1	1	0	0	0	3	5	5	10	2	0	0	1	1		1	0	1	0	0	0	0	1	1	1	1	3	1	0	0	1	1	1
12	4											2	5	4	2	2	0	0	0	0	0	5	5	9	10	3			1	1						0	0	0	1	1	2	3	2	1	0	0	0	1	0
3	5											4	2	2	0	0	0	0	0	1	0	5	5	8	8	3	0	0	1	1	0	1	0	0	0	1	0	0	0	1	1	1	3	1	0	0	1	1	1
1	1	1										4	0	0	0	0	0	1	0	0	1	4	5	9	10	2	0	0	1	0	0	0	0	0	0	0	0	0	0	1	1	3	3	0	1	0	1	0	1
2	3		3									2		0	1			1	0	0	0	3	3	2	2	2	0	0	1	0	0	0	0	0	0	0	0	0	0	1	2	3	1	0	1	0	0	0	0
2	4		3	0	0	1	0					4	2	0	1	1	0	0	0	0	0	1	1	0	0		0	0	0	0	0	0	0	0	0	0	0	0	0	0				0	0	0	0	0	0
4	1											2						0	0	0	0	5	5	7	9	3	0	0	1	0	1	0	0	0	0	0	1	0	1	1	2	3	2	1	0	0		1
16	3		4									4	1	0	0	1	0	0	0	0	0	1		0
10	5											2	3	1		2		0	0	1	0	4	5	9	10	4	0	0	0	0	0	0	1	0	0	0	0	0	0	1	1	3	3	1	0	0	1	1	0
2	3		3									3	3	1	0	1		0	0	0	1	2	3	6	8	1	0	0	1	1	0	0	0	0	0	0	0	0	0	0	2	1	3	1	0	0	1	0	1
5												3	0	0	0	0	0	0	0	1	0	4	5	7	8	3	0	0	0	0	0	0	0	0	0	0	0	0	0	1	1	2	3	0	1	0	0	1	0
10	5											4	0	0	0	0	0	0	0	0	0	2	3	4	7	1	0	0	0	0	0	0	0	0	0	0	0	0	0	1	2			0	1	0	1	1	1
14	4											3	4	4	0	0	0	0	0	0	0	1	1	0	0	4	0	0	0	0	0	0	0	0	0	0	0	0	0	0	3			0	0	0	0	0	0
1	1	1		1				1				4	1	1	0	0	1	0	0	0	1	4	5	8	9	2	0	0	1	0	0	0	0	0	0	0	0	0	0	1	2	1	2	0	1	0	1	1	1
2	3		3									4	1		1				0		0	1	1	0	0
8	1											4	1		1			0	0	0	0	5	5	9	10	2	0	0	1	0	0	0	0	1	0	0	0	0	0	1	1	1	3	1	0	0	0	1	1
10	5
2	3		1									4	2	1	1	0	0	1	0	0	1	4	4	8	9	3	0	0	0	1	0	0	0	0	0	0	0	0	0	1	2	3	1	0	1	0	0	0	1
16	3		4									4	1	0	0	0	0	0	0	1	0	1	1	0	0		0	0	0	0	0	0	0	0	0	0	0	0	0	0
2	3		1									3	1					0	0	0	0	4	5	6	9	4	0	0	0	1	0	1	0	0	0	0	0	0	0	1	2	2	2	0	1	0	0	0	0
2	3		1									4	1	0	1	0	0	0	0	0	0	2	3	3	5	1	0	0	0	0	0	0	0	0	0	0	0	0	0	1	2	1	2	1	0	0	0	0	0
2	3		1									3	2					0	0	0	0	4	5	5	5	4	0	0	0	1	0	1	0	0	0	0	1	0	0	1	2	3	2	1	0	0	0	0	1
11												4	0	0	0	0	0	1	0	0	0	4	5	8	10	2	0	0	0	0	0	0	1	0	0	0	0	0	0	1	1	3	3	0	1	0	1	1	0
1	1	2										4	3	2	0	0	1	0	0	1	1	3	5	3	8	4	0	0	1	1	0	0	0	0	0	0	0	0	0	1	2	2	2	1	0	0	1	1	1
1	1	2										4	2	0	1	0	1	1	0	0	1	1	1	0	0		0	0	0	0	0	0	0	0	0	0	0	0	0	0
1	1	2										3	0	0	0	0	1	0	0	0	1	5	5	10	10	2	0	0	1	1	0	1	1	1	0	0	0	0	1	0	1	3	1	1	0	0	1	1	1
2	3		4									4	2	1	1	0	0	1	0	0	1	2	3	2	5	3	0	0	0	1	1	1	0	0	0	0	0	0	0	1	2	2	3	0	1	0	0	0	0
16	5											4	2			2		0	0	1	0	1	1	0	0
1	1	2										3	4	2		1	1	0	0	0	0	4	4	8	9	3	1	0	1	1	1	1	0	0	0	1	0	1	1	0	1	3	2	0	1	0	0	1	1
2	3		1									2	2		1				0	0		5	5	10	10	3										0	0	0	1	0	2			0	1	0	0	0	0
8	1											2	0	0	0	0	0	1	0	0	0	3	5	5	8	3	0	0	1	0	1	1	0	0	0	0	0	0	0	1	2	2	2	1	0	0	1	1	1
3	5											3	2			2		0	0	1	0	4	5	7	10	1	0	0	1	1	0	1	1	0	0	0	1	0	0	1	3	3	2	0	1	0	0	1	1
1	1	2										4	3	0	1	1	1	1	0	0	1	4	4	5	5	1	0	0	1	0	0	1	0	0	0	0	0	0	1	0	1			0	1	0	1	1	1
2	4		3	0	0	1	0					4	1	0	0	0	0	0	0	0	1	1	2	0	1	3	0	0	1	0	0	0	0	0	0	1	0	0	0	1	1	2	3	0	0	1	1	0	0
2	5														2			0			0	2		9	10	4	0	0	0	0	0	1	0	0	0	0	0	0	0	0	0			0	0	0	0	0	0
8	5											3	0	0	0	0	0	0	0	0	0	5	5	9	10	1	0	0	1	1	1	0	1	1	0	1	0	1	0	1	1	3	2	1	0	0	1	1	1
7	1												0	0	0	0	0	0	0	1	0	4	5	8	10	1	0	0	1	1	0	0	0	0	0	0	0	0	0	1	1	3	2	1	0	0	1	0	1
14												3	2	0	0	0	0	0	0	0	0	1	1	0	0
8				0	0	1	1					3	3	3				0	0	0	1	4	5	9	9	1			1			1									1				1			1	1
2	4		1	0	0	1	0					4	0					1	1	0	1	1	1	0	0						1	1												0	0	0	0	0	0
2	4		3	0	0	1	0					2	4	2	2				0	0	1	2	2	2	3	1	0	0	1	0	1	1	0	0	0						3	3	1	1	0	0	1	1	1
1		1											6					1		0	1		3	3	9	2	0	0	0	0	0	0	0	1	0	0	0	0	0	1	1			1	0	0	0	1	0
5	5											4	4	3	0	1	0	0	0	1	0	5	5	8	10	1	0	0	1	1	1	1	0	0	0	1	1	1	1	0	1	3	2	0	1	1	1	1	1
1	5	2		1				0		1		3	3	1	1		1	1	0	0	1	1	1	0	0		0	0	0	0	0	0	0	0	0	0		0	0	0	0	0		0	0	0	0	0	0
3	5											2	4	2	2			0	0	0	0	3	3	3	5	3	0	0	1	1	0	1	0	0	1	1	0	0	1	1	2	3	1	0	1	0	0	1	0
2	4		3	0	0	1	0						2	1	0	0	0	1	0	0	1	5	5	9	10	1	0	0	0	0	0	1		0	0	0	0	0	1	1	3	3	1	1	0	0	0	0	1
8	5											4	4	4	0	0	0	0	0	0	0	3	4	6	9	2	0	0	1	1	1	0	0	1	0	0	1	0	0	0	1		3			1	1	1	0
10				0	0	1	1					2	3	2	0	0	0		0	0	1	4	5	9	9	3	0	0	0	0	0	0	0	0	0	0	0	0	0	0	1	3	1	0	1	0	1	0	0
2	5		5	1							0	2	1	0	0	0	0	0	0	0	1	4	4	6	7	2	0	0	1	0	0	1	0	0	0	1	0	1	0	0	3	2	3	1	0	0	0	1	0
1	5			1					1		1	4	3	1		1	1	1	0	0	1	2	3	1	1	3	0	0	1	1	0	1	0	0	0	0	0	0	1	0	2			0	1	0	0	0	1
1	5	1		1				1			1	4	3	3	0	0	0	0	0	1	0	4	5	5	9	2	0	0	1	1	0	1	0	1	0	0	0	0	1	0	1	2	3	1	0	0	0	0	0
16	3		4									3	1	0	0	1	0	0	0	1	1	4	5	9	9	3	0	0	1	1	0	1	0	0	0	1	0	0	1	1	1	3	1	0	1	0	0	1	1
3	1											2	2	2	0	1	0	0	0	1	0	4	4	7	8	2	0	0	0	0	0	1	0	1	1	1	0	0	0	0	2			0	0	1	1	1	1
2	3		3									4	2		2			0		0	0	3	4	5	8	1	1	0	1	0	0	0	0	0	0	1	0	0	0	0	2	2	1	1	0	0	0	1	1
4	1											4	1	0	0	0	0	1	0	0	0	5	5	10	10	1	0	0	0	0	0	0	0	0	0	0	0	0	0	0	1	2	3	0	1	0	0	1	1
10	5											2	1	0	0	0	0		0	0	1	5	5	9	9	4	0	0	0	0	0	0	0	0	0	0	0	0	0	1	1	2	3	1	0	0	0	0	1
5	5											2	5	2	1		2			1	0	2		8	9	3	0	0	1	1	0	1	0	0	0	0	1	0	1	0		3	2	1	0	0	0	0	0
2	5		4									4	1	0	1		0	1	0	0	0	4	4	8	9	4	0	0	1	1	0	0	0	0	0	0	0	0	0	1	1	1	1	0	1	0	1	1	1
8	5											4	3	1	1	1		1	0	0	0	3	4	5	7	2	0	0	1	0	0	0	0	0	0	0	0	0	0	1	3	3	1	0	1	0	1	1	1
3	5											3	4	2		2		0	0	1	0	4	4	5	5	4	0	0	0	1	0	0	0	0	0	1	0	0	0	1	1	1		1	0	0	1	1	1
2	3		1									2	3					0	0	0		3	4	8	8	4	1	0	0	1	1	1	0	0	0	0	0	0	1	1	2	3	2	0	1	0	0	1	1
1		2										3	4	0	0	2	1	0	0	0	1	1	1	0	0		0	0	0	0	0	0	0	0	0	0	0	0	0	0		0		0	0	0	0	0	0
14	5											4	3	0	0	2	0	0		0	0	1
1	1		5	1	0			1			1	4	4	1	1	1	1	0		1	1	2	4	4	8	2	0	0	1	1	1	1	0	0	0	0	0	0	0	1	1	3	1	0	1	0	0	1	1
4	1											4	1	1	0	0	0	0	1	0	1	5	5	10	10	1	0	0	1	1	1	0	0	0	0	1	0	0	1	0	1	1	3	1	0	0	0	0	1
3	1											3	0	0	0	0	0	0	0	0	0	4	5	8	9	1	0	0	1	0	0	0	0	0	0	1	0	1	0	0	3	3	1	1	0	0	1	1	1
2	5		5	1	0			0				4	2	2	1	0	1	0	0	1	1	3	5	3	7	2	0	0	1	1	0	0	0	0	0	0	0	0	0	1	1	1	3	1	0	0	0	0	1
10												4	2	2	0	0	0	0	0	1	0	2	3	2	5	3	0	0	1	1	1	1	0	0	0	0	0	0	1	1	2	1	3	0	1	0	0	1	1
2	3		1									4	4	4	0	0	0	1	0	0	1	1	2	0	2	4	0	0	0	0	0	0	0	0	0	0	0	0	0	1	2		1	0	1	0	0	0	0
11	5											3	2	1	0	1	0	0	0	0	0	4	5	10	10	1	0	0	0	1	0	0	0	0	1	0	0	0	0	1	1	3	1	1	0	0	1	1	0
1	1	1										4	4		2		2	1		0	1	3	5	2	10	2	1	0	0	0	0	0	0	1	0	0	0	0	0	1	2	1	3	1	0	0	1	1	1
3	5											4	2	2	0	0	0	0	0	1	0	4	4	7	7	3	0	0	1	1	0	0	0	0	0	0	0	0	0	1	1	3	3	1	0	0	1	1	1
10	5											3	0	0	2	0	0	1	1	0	0	5	5	10	10	2	0	0	1	1	0	0	0	0	0	1	1	1	0	1	1	1	3	0	1	0	1	1	1
11												4	3		1			0	0	1	0	3	4	4	8	1	0	0	0	0	0	0	1	0	0	0	0	0	0	1	1	0		0	1	0	1	1	0
2	4		3	0	0			0	0	1	0	3	0	0	0	0	0	1	0	0	1	3	4	6	9	4	0	0	0	0	0	0	0	0	0	1	0	0	0	0	2	3	2	1	0	0	0	1	0
1	1	2		1	1	1	0	1				3	4	3	1	0	1	0	0	1	0	3	5	2	10	1	0	0	1	0	0	0	0	0	0	0	0	0	0	0	2	1	3	1	0	0	0	0	0
2	3		3	0	0	1	0					3	2	1	1	0	0	1	0	0	0	1	1	0	0		0	0	0	0	0	0	0	0	0	0	0	0	0	0		0		0	0	0	0	0	0
1	1	2										4	3	1	0	1	1	0	0	1	1	3	5	3	9	1	1	0	1	1	0	0	0	1	0	1	1	0	0	0	3	3	3	0	1	0	1	0	1
16	4											4	4	2	2	0	0	0	0	0	0	3	3	3	4	3	0	0	1	1	1	1	0	0	1	0	0	0	1	1	1	1	3	0	1	0	0	1	1
1	1	1		1	1	1	1	1				4	1	1	0	0	0	1	0	0	1	1	2	1	2	2	0	0	1	0	0	0	0	0	0	0	0	0	0	1
7	1											3	0	0	0	0	0	1	1	0	1	5	5	9	9	2	1	0	1	0	1	0	0	0	0	0	1	0	1	1	2			0	1	0	1	1	1
2	4		1									3	1		1			1	1	1	0	3	3	5	4	4	0	0	0	1	0	0	0	0	0	1	0	0	0	1	2	2	2	1	0	1	0	1	0
2	3		1									4	2	1	1	0	0	1	1	0	1	4	4	7	8	3	0	0	1	1	0	0	0	0	1	1	0	1	0	1	1			0	1	1	1	1	1
2	4		1	0	0	1	0					3		1	2	0	0	0	0	1	0	4	5	7		3	0	0	0	0	0	1	0	0	1	0	0	0	0	0	1	1	2	0	1	0	0	1	0
10												3	1	1	0	0	0	0	0	1	0	5	5	10	10	3	0	0	0	0	0	1	0	0	0	0	0	0	0	1	1	1	3	1	0	0	1	1	0
2	4		1	0	0	1	0					4	1	0	0	0	0		0	0	1	4	5	7	9	4	0	0	0	0	1	1	0	0	0	1	0	0	1	1	2	1	1	1	0	0	0	0	0
17				0	0	1	1					2	2	1	1	0	0	0	0	0	1	5	5	9	9		0	0	0	0	1	1	0	0	0	0	0	1	0	0	1			0	0	0	0	0	0
8	1											2	0	0	0	0	0	0	0	0	0	5	4	8	8	2	0	0	0	0	1	0	0	0	1	0	1	0	0	0	2	3	2	0	1	0	1	1	1
15				0	0	1	1					4	1	0	0	0	0	1	1	0	1	3	5	6	8	3	0	0	1	0	1	0	0	0	0	1	0	1	1	0	1	2	2	0	1	0	1	1	1
17				0	0	1	1					4	3	1	0	1	0	0	0		1	1	1	0	0		0	0	0	0	0	0	0	0	0	0	0	0	0	0				0	0	0	0	0	0
3	5											3	2	3	0	1	0	0	0	1	0	4	4	9	9	2	1		1	1	1	1	0	0	1	0	1	0	1	1	2		2	1	0	0	1	1	1
3	5											4	0	0	0	0	0	0	0	1	0	3	5	3	8	4	0	0	1	0	0	0	0	0	0	1	0	1	0	1	1	3	2	0	1	0	1	1	1
17				0	0	1	1					1	2	1	0	0	0	0	0	0	1	4	3	6	5	3	0	0	0	0	0	0	0	0	0	0	1	0	0	0	3	1	3	1	0	0	1	0	0
10	5											2	2	4	1	0	0	0	0	0	0	4	3	9	6	4	0	0	0	0	0	1	0	1	1	0	0	0	0	1	1	2	1	1	0	0	0	1	0
3	5											4	2	2	0	0	0	0	0	0	0	4	5	7	10	3	0	0	1	1	0	0	0	0	0	1	0	1	0	0	1	2	2	1	0	0	1	1	1
3	5											2	2	2	0	0	0	0	0	1	0	4	4	7	7	3	0	0	0	0	0	0	0	1	0	0	0	0	0	1	1		3	0	1	0	1	1	1
3	5											3	5	3	0	2	0	0	0	1	0	4	4	8	8	3	0	0	0	1	1	1	0	0	0	1	0	0	0	0	2	3	3	0	1	0	1	1	1
1	1	1										4	5	3	1	0	1	0	0	1	1	5	5	9	10	2	0	0	0	0	1	1	0	0	0	1	0	1	1	0	1	1	3	1	0	1	1	0	1
14	1											4	0	0	0	0	0	0	0	0	0	3	3	3	5	3	0	0	1	0	0	0	0	0	0	1	0	0	0	1	3	2	3	0	0	1	0	0	1
10	1											4	2	2	0	0	0	0	0	0	0	5	5	9	9		0	0	0	0	0	0	0	0	0	0	0	0	0	1	1	1	3	0	1	0	0	1	1
17				0	0	1	1					2	1	0	0	0	0	0	0	0	1	4	5	7	8	4	0	0	0	0	0	0	0	0	0	0	0	0	0	1	1	3	3	1	0	0	0	0	1
7	1	2										4	1					0	0	1	0	5	5	10	10	1	0	0	1	0	0	0	0	0	0	0	1	0	0	1	1	1	3	1	0	0	1	1	1
1	5			1				0		1		4	1	0	1	0	1	1	0	0	1	3	4	4	7	2	0	0	1	1	0	0	0	0	0	0	0	0	0	1	2	3	1	0	1	0	1	1	0
2	4		1	1	0	1	0					2	3	2	1	0	0	0	0	1	0	4	5	8	9	3	0	0	1	1	1	1	0	0	0	1	0	0	0	1	1	1	2	0	1	0	0	1	0
4	1											4	3	0	1	0	2	1	1	0		4	5	8	9	1	0	0	1	0	1	0	0	0	0	0	0	0	0	1	1	1	3	0	1	0	0	1	0
1	1	2		1	1	1	0	1				4	0	0	0	0	1	1	0	0	0	1	2	1	0	1	0	0	0	0	0	0	0	0	0	0	0	0	0	1	2	1	2	1	0	0	1	1	0
4	1											4	3	2				1	0	0	1	5	5	9	9	2	0	0	0	0	0	0	0	0	0	0	0	0	0	1	1	1	3	1	0	0	1	1	1
11												3	6	0	0	5	0	0	0	0	0	4	5	7	9	2	0	0	1	1	0	0	0	0	0	1	0	0	0	0	1			1	0	0	0	1	1
10	5			0	0	1	1					4	1	0	0	0	0	0	0	0	1	4	4	8	8	3	0	1	0	0	0	1	0	0	1	0	0	0	0	1	1	1	3	0	1	0	0	1	0
5	5			0	0							2	2	1	1	1	1	0	0	0	1	4	5	8	9	3	1	1	1	1	1	1	0	0	1	1	0	0	1	0	2	3	3	0	1	0	0	1	0
11												2	3	1	1		2	1	1	0	0	4	4	8	8		0	0	0	0	0	0	0	1	0	0	0	0	0	1	1			0	1	0	0	1	0
1	1	1											2	1	1	1	1	0		1	1	4	5	7	10	3	0	0	0	0	1	1	0	1	0	1	0	0	0	0	2	3	2	1	0	1	1	1	0
1	1	1		1	1	1	0	1				4	4	2	1	0	1	0	0	1	1	4	4	6	6	2	0	0	0	0	0	0	0	0	0	0	0	0	0	1	3	1	3	1	0	0	0	1	0
7	5			0	0	1	1	0				1	2	1	1	0	1	1	0	0	1	4	5	8	9	1	1	1	1	1	1	1	0	0	0	1	1	0	0	0	1	3	3	0	1	0	0	0	0
10												3	2	2	0	0	0	0	0	1	0	4	4	8	8	2	0	0	0	0	0	0	0	0	0	0	0	0	0	1	2			0	1	0	0	1	0
10	1			1	0			0	1	1		4	1	0		0		1	0	0	1	2	5	2	10	4	0	0	0	0	0	1	0	0	0	0	0	0	0	1	2		2	1	0	0	0	0	0
3	1											3	0	0	0	0	0	1	2	0	0	5	5	10	10	3	0	0	1	1	0	0	1	0	0	1	0	1	0	1	1	1	3	1	0	0	0	1	1
4	1											4	3	0	1	0	2	1	1	0		5	5	8	9	1	0	0	1	0	1	0	0	0	0	0	0	0	1	1	1	1	3	0	1	0	1	1	1
7	1	1		0	0							3	2	1	0	1		1	0	0	1	4	4	6	6	3	1	0	0	1	0	1	0	1	0	1	1	1	1	0	2	3	1	0	1	0	1	1	1
3	5		4	1								2	6	1	4		0	1	0	0	1	5	5	10	10	1	0	0	1	0	0	0	0	0	1	0	0	0	1	0	1	3	2	1	0	0	0	1	0
5	5			0	0	1	1	0				4	0	0	0	0	0	0	0	0	1	4	5	7	9	3	0	0	0	1	1	1	0	0	1	1	0	0	1	0	2	3	2	0	1	0	0	1	0
2	4		2	0	0	0						4	2	1	1	0	0	1	0	0	0	1	1	0	0	0	0	0	0	0	0	0	0	0	0	0	0	0	0	0			0	0	0	0	0	0	0
3	1											3	3	3	0	0	0	0	0	0	0	4	5	5	10	3	1	1	0	1	1	1	0	0	0	1	1	1	1	1	1	3	3	1			1	1	1
2	4		4		0							4	1	0	0	0	0	1	0	0	1	4	5	10	10	4	0	0	1	1	0	0	0	0	0	1	0	0	0	1	2	2	3	0	1	1	0	0	0
1	1	1										4	2	1	1	0	1	1	0	0	0	4	5	7	9	2	0	0	1	0	0	0	0	0	0	1	0	1	0	0	2	3	3	0	1	1	0	1	1
7	1	1										3	1	0	1	0	0	0	0	0	0	2	5	10	10	3	0	0	1	1	0	0	0	0	0	0	1	0	0	1	1	1	1	1	0	0	0	1	0
3	3		1	0								4	0	0	0	0	0	0	0	1	1	4	5	7	10	3	0	0	1	1	0	1	0	0	0	0	0	0	1	0	1		1	1	0	0	1	1	1
3	5											4	2	2	0	0	0	0	0	1	0	5	5	9	10	2										0	0	0	0	0	1	1	3	0	1	0	1	1	1
4	1			0	0	1	1					4	1	1	0	0	0	0	0	0	1	5	5	8	8	2	0	0	1	0	0	0	0	0	1	0	0	0	0	1	1	1	2	1	0	0	1	1	1
7	5			0	0			0										1	0	0	1	3	4	7		3	0	0	1	1	1	0	0	0	0	1	0	0	0	0	3	3		0	1	0	1	1	1
15	5											2	1			1		1	1	0		4	5	7	10	3	0	0	0	0	0	1	0	0	0	1	0	0	0	0	1	2	1	0	0	1	1	1	1
3	5											3	0	0	0	0	0	0	0	0	0	5	5	10	10	3	0	0	1	0	1	0	0	0	1	0	0	0	1	0	1	1	1	1	1	0	0	0	0
8	5			0	0	1	1					3		2		1		1	0		1	5	5	10	10	1	0	0	0	0	0	0	0	0	0	0	0	0	0	1	1	1	3	0	1	0	0	1	0
14	5											4	1	0	0	0	0	0	0	1	0	1	1	0	0
16	4		4									4	3	2	1	0	0	0	0	0	0	3	4	4	8	4	0	0	0	1	0	0	0	0	0	0	0	0	0	1	3	3	1	1	0	0	1	1	1
8	5											2	0	0	0	0	0	0	0	0	0	3	4	5	8	2	0	0	1	0	0	0	0	0	0	0	0	0	0	1	2			0	1	0	1	0	1
10	5			0	0	1	1	0				3	1	1					0	0	1	5	5	10	10	3										0	0	0	0	0	1	1	3	1	0	0	1	1	1
1	5	1		1	1	1	0	1		1		2	1	0	0	0	1	1	0	0	1	1	1	0	0		0	0	0	0	0	0	0	0	0	0	0	0	0	0				0	0	0	0	0	0
8	5											4	3	2	1	0	0	0	0	0	0	3	4	4	8	4	0	0	1	1	0	1	0	0	0	1	1	1	0	0	1			1	0	0	1	1	1
1	1	2		1	1	1	0	1				3	2	1	0	0	1	0	0	0	1	4	4	6	9	1	0	0	0	0	0	1	0	0	0	0	0	1	1	0	2		2	0	1	0	0	0	0
4	1											4	4	4	0	0	0	0	0	1	0	5	5	9	10	1	0	0	1	1	1	1	0	0	0	0	0	0	1	1	1	3	3	1	0	0	0	1	1
11	5											4	4	3	1			0	0	0	0	3	3	3	3	1	0	0	0	0	0	0	1	0	0	0	0	0	0	1	1			1	0	0	0	1	0
1	1	2		1		1	0	1				3	0	0	0	0	0	0	0	0	1	4	4	7	8	1	0	0	0	0	0	0	0	0	1	0	0	0	0	1	2	3	3	1	0	0	0	0	0
9	5			1								2	2	2	0	0	0	0	0	0	0	5	5	8	10	3	0	0	0	1	1	0	0	0	0	1	1	1	1	1	1	3	2	1	1	0	0	1	1
5	5											3	3					0	0	0	0	4	5	7	7	3	0	0	0	1	0	0	0	0	0	1	0	1	0	0	1	3	2	1	0	0	0	1	0
1	5	2		1	0	1	0	1		1		4	0	0	0	0	0	0	0	1	1	4	5	7	9	1	0	0	1	0	0	0	0	0	0	0	0	0	0	1	1	3	3	1	0	0	0	0	1
1	1	1		1	1	1	0					4	3	2		1	1	0	0	1	1	1	1	1	1	1	0	1	0	0	0	1	0	0	0	0	0	0	0	1	1						0	0	1
2	4		3	0	0	1	0						7	3	4				0	0	1	4	4	8	9	3	0	0	1	0	0	0	0	0	0		0				1	1	3	1	0	0	0	0	0
1	5	1		1	1			1			0	4	5	2	1	1	1	0	0	1	1	1	4	0	8	2	0	0	1	0	0	1	0	1	1	0	0	0	1	1	1	1	3	1	1	0	0	1	0
8	5											4	4	0	1	2	0	1	0	0	0	3	5	5	10	4	0	0	1	1	0	0	0	1	0	0	0	0	0	1	1	1	3	0	1	0	0	1	1
1	1			1				1				3	2	0	1	0	0	0	0	0	1	1	2	0	3	4	0	0	0	1	0	1	0	0	0	0	0	0	1	0	2	1	3	1	0	0	0	0	0
10	4											2	0	0	2	0	0	1	0	0	0	3	4	5	8	3	0	0	1	0	0	1	0	0	0	0	1	0	0	1	2	3	3	1	0	0	1	1	1
2	4		3	0	0	1	0					3	2	0	1	1		0		1	1	2	2	1	1		1	1	0	0	1	0	0	0	0
8	1											3	0	0	0	0	0	0	0	1	0	5	5	9	10	2	0	0	1	0	0	1	1	0	0	0	0	0	1	1	1	3	2	1	0	0	0	1	1
1	1	1		1				0				4	4	0	3	0	1	1	0	0	1	4	5	8	9	2	0	0	1	1	0	0	0	0	0	1	0	0	0	1	1	1	3	0	1	0	0	1	1
4	1											4	2	1	0	1	0	0	0	1	0	4	5	7	9	2	0	0	1	0	0	0	0	0	0	0	0	0	0	1	1	1	3	1	0	0	0	1	1
1	1	1		1	0	0	0	1				4	5	2	3	1		0	0	0	1	4		6	4
10	5											4	1		1			0	0	1	0	4	4	7	7	3	0	0	1	1	0	1	0	0	0	0	1	0	1	1	1	3	3	1	1	0	0	0	1
7	5			0	0	1	1					4	3	2	0	0	0	1	0	1	1	4	5	7	8	2	0	0	1	1	0	1	0	0	0	1	0	0	1	1	1	3	2	1	0	0	0	1	0
3	1											4	1				1	0	0	0	0	4	5	7	8	4	0	0	0	0	0	0	0	0	0	0	0	1	0	0	2	3	3	1	0	0	1	1	1
11	5											2	5					0	0	0	0	5	4	10	10	1	0	0	0	0	0	1	0	0	0	0	0	0	0	1	3			0	1	0	1	1	0
15	5			1								4	2	0	1	1	0	1	1	0		3	4	7	7	3	0	0	1	1	1	1	0	1	0	1	1	1	1	1	1	3	3	0	1	0	1	1	1
14	5											2	5	5	0	0	0	0	0	0	0	5	5	10	10	4	0	0	0	1	0	1	0	0	0	1	0	1	1	0	1	3	3	0	1	0	0	1	1
2	4		3	0	0	1	0					4	2	1	1	0	0	1	1	0	0	3	4	3	5	2	0	0	1	1	1	1	0	0	0	1	0	1	1	0	2	2	2	0	1	0	0	0	1
9	5											3	1	0	0	1	0	0	0	1	0	4	5	7	10	1	0	0	1	1	0	0	0	0	0	0	0	0	0	1	2	3	2	1	0	0	1	1	1
1	1	1		1	1	1	0	1		1	0	4	2	0	0	0	2	1	0	0	1	3	5	3	8	2	0	0	1	1	1	1	0	1	0	0	0	0	0	1	3	1	2	0	1	0	1	0	1
2	1		5	1				0			0	4	3	1	2			0	0	0	1	5	5	9	9	2	1	0	1	0	0	0	0	0	0	0	1	0	0	0	1	1	2	0	1	0	0	0	0
1	1	2		1	1	1	0	1				3	2	2	0	0	0	0	0	1	1	1	1	0	0
10	3			1	0	0	0	0				4	1	0	0	1	0	0	0	1	0	2	5	1	8	4	0	0	0	1	0	0	0	0	0	0	0	0	0	1	1	2	2	1	0	0	1	0	0
12	5			0								4	0	0	0	0	0		0	0	1	4	5	9	10	2	0	0	0	1	0	1	0	0	0	0	0	0	1	0	1			0	1	0	0	0	1
13	5			0	0	1	1					3	5	2	3			0	0	0	1	3	4	4	8	1	0	0	0	0	1	0	0	0	0	0	1	0	1	1	1	2	3	1	1	0	0	1	1
12	5			0	0	1	1					4	3	1	1					0	1	4	5	9	10	2	0	0	0	0	0	0	0	0	0	0	0	0	0	1	2	3	1	1	0	0	0	0	0
3	5											3	2	0	8			0		0	0	2	2	10	10	3										1	0	0	0	0	2	3	2	1	0	0	1	1	0
1	5		5	1	0	0	0	0	1		1	1	2		0	0	0	1	0	0	1	4	5	9	9	1	0	0	0	1	0	0	0	0	0	0	0	0	0	1	1	2	1	1	0	1	1	1	0
8	5											2	3	4	0	0	0	0	0	0	0	3	4	6	8	2	0	0	1	0	0	1	1	1	0	1	0	0	1	1	1	3	2	1	0	0	1	1	1
1	1	1		1	0	0	0	1				3				1	1	0	0	0	0	2	3	2	7	2	1	0	0	0	0	1	0	0	1	0	1	0	0	0	2	2	2	0	1	0	0	1	0
3	5											2	7		1			0	0	1	0	4	4	9	9	2	0	0	0	1	0	1	0	0	0	0	0	0	1	1	1	3	1	1	0	0	1	1	1
2	4		4	0								2	3		2			1	0	0	1	2	5	10	10	4	0	0	0	1	0	0	0	0	0	1	0	0	0	0	2	3	1	1	0	0	0	0	0
1	1	1		1	0	0	0	1				4	2	1	1	0		0	0	1	1	4	5	5	9	1	0	0			0	0		0	0	0	0	0	0	1	2	2	3	1	0	1	1	1	0
2	4		3	0	0	1	0	0				4	2	0	1	1	0	0	0	0	1	2	3	2	2	3	0	0	0	1	1	1	0	0	1	1	1	1	0	0	2	2	1	0	0	1	0	0	1
1	4	2		1	0	0	0	1				4	0	0	0	0	0	0	0	1	1	4	5	8	9	3	0	0	1	1	0	0	0	0	0	1	0	0	0	1	1			1	0	0	1	1	1
8	5											3	1	1	0	0	0	0	0	0	0	3	4	6	9	2	1	0	0	0	1	1	0	0	0	0	1	0	1	1	2	3	3	0	1	0	1	0	1
1	1	2		1	1	0	0	1				4	4	2	0	0	2	0	0	1	0	2	4	3	9	1	0	0	1	1	0	0	0	0	0	1	0	1	0	0	2	3	2	1	0	0	0	1	1
2	4		4	1	0	0	0	0	0		1	3	3	0	1	1		0	0	1	1	4	5	7	9	3	1	1	1	1	1	1	0	1	1	1	0	1	1	0	1	3	2	0	1	0	0	1	1
8	5											3	0	0	0	0	0	0	0	0	0	5	5	8	9	4	0	0	1	0	0	1	0	0	0	1	0	1	1	1	1	1	3	1	0	0	0	1	1
11	5											3	0	0	0	0	0	0	0	0	0	4	5	9	10	2	0	0	0	0	0	0	1	0	0	0	0	0	0	1	1	1	2	0	1	0	1	1	0
8	1											3	2	2	1	1	0	0	0		0	3	4	4	7	3	0	0	1	1	0	0	0	0	0	0	0	0	0	1	1			1	0	0	1	1
1	1	1		1	1	1	0	1		1		3	0	0	0	0	0	1	1	0	1	5	5	6	10	3	0	0	1	1	0	1	0	0	0	0	0	0	0	1	1	1		1	0	0	1	1	1
1	1	1		1	1	1	0	1				4	1	0	0	0	0	1	0	0	1	2	3	2	3	2	0	0	0	0	0	0	0	0	0	0	0	1	0	0	2	1	2	1	0	0	1	1	1
1	1	2		1	1	1	0	1				3	3	1	1		1	0	0	0	0	2	5	10	10	1	0	0	0	0	0	0	0	0	1	0	0	1	0	0	1	3	3	1	0	0	1	1	0
2	4		4	0	0	0	0	0				4	4	3	1	0	0	0	0	0	0	1	1	1	1		0	0	0	1	0	0	0	0	0	0	0	0	0	1
4	1											4	0	0	0	0	0	0		0	0	3	5	5	10	2	0	0	1	0	0	0	0	0	0	1	0	1	0	1	1	1	3	1	0	0	0	1	1
1	1	2		1	1	1	1	1		1		4	0	0	0	0	1	1	0	0	1	4	5	5	7	1	0	0	0	0	0	0	0	0	0	1	0	0	0	1	2	3	2	1	0	0	0	1	1
1	1	2		1	1	1	0	1				3	3				1	0	0	1	0	4	5	8	9	1	0	0	1	1	0	1	1	1	0	1	0	0	1	0	1			1	0	0	1	1	1
10	5											2	2					0	0	1	0	5	4	9	8	2	0	0	0	0	0	0	0	0	0	0	0	0	0	1	1	3	3	1	0	0	0	0	0
16	4											3	4	2	1	1	0	0	0	1	0	2	3	2	3	3	0	0	1	1	0	1	0	0	1	0	0	0	0	1	2			0	1	0	0	0	0
2	4		1	0	0	1	0					4	2	0	1	0	0		1		1	4	5	7	9	4	0	0	0	0	0	1	0	0	0	0	0	0	1	0	2			0	1	0	0	1	1
1	1	1		1	1	1	0	1				4	3	2	0	0	1	0	0	1	0	3	5	4	9	3	0	0	1	1	0	1	0	0	0	0	0	0	1	1	3	1	2	0	1	0	0	1	1
8	1											2	1	1	0	0	0	0	1	1	0	4	5	10	10	1	0	0	0	0	0	0	0	0	0	0	0	1	0	1	3	3	3	0	1	0	0	0	1
16	3		4									3	3			1		0	0	1	0	1	1	0	0
1	1	1		1	1	1	0	1				4	3	1	0	1	1	0	0	0	1	4	5	10	10	2	0	0	0	0	0	1	1	1	0	1	0	0	1	0	2	3	1	1	0	0	0	1	1
1	5	1		1	1	1	1	1			0	3	2			1		1	0	0	1	3	3	3	3	2	0	0	0	0	0	1	0	0	1	0	0	0	1	0	1	1	3	1	0	0	0	0	1
1	1	1		1	1	1	0	1				4	0	0	0	0	2	1		0	0	3	5	5	10	3	0	0	1	0	0	0	0	0	0	0	1	0	0	0	2	2	1	0	1	0	0	1	1
3	5											4	3	2	1	0	0	0	0	1	0	3	4	3	9	4	0	0	0	0	0	1	0	0	0	1	0	0	0	1	1	3	3	0	1	0	0	1	1
1	1	1		1	1	1	0	1	1			1	3	3		1	2	1	1	0	0	4	5	7	10	3	0	0	0	1	0	1	0	0	0	0	1	0	0	1	3	3	2	1	0	1	0	0	1
1	1	2		1	1	1	0	1				3	2	1	0	0	1	0	0	0	1	3	4	5	7	4	0	0	0	1	1	1	0	1	0	1	0	1	1	0	2	3	2	0	1	1	1	1	0
3	1																				0	4	4	5	5	2	0	0	1	1	0	0	0	0	0	1	0	0	0	0	1	3	3	1	0	0	0	0	1
1	1	2		1	1	1	0	1				4	4	1	1		2	1	0	0	1	2	3	2	3	1	0	0	0	0	0	0	0	0	0	0	0	0	0	1	2	3	1	1	0	0	0	1	1
1	1	2		1	1			1	1	1		4	2	0	0	1	1	1	0	0	1	4	5	8	10	4	0	0	0	0	1	1	0	0	1	0	0	0	0	1	2	3	3	0	1	0	1	1	0
1	1	2		1	1	1	1	1				4	1	0	0	0	1	1	0	0	0	2	3	1	5	1	0	0	0	0	0	0	0	0	0	0	0	1	0	0	2	3	1	0	1	0	0	0	0
9	5											3	4			1		0	0	1	0	4	4	8	9	4	0	0	0	0	0	1	0	1	0	0	0	0	0	1	2		1	0	1	0	1	1	1
9	5											2	4	2	0	0	0	0	1	1	0	4	5	10	10	4	0	0	1	1	0	0	1	0	0	1	0	0	0	1	1	2	3	0	1	0	0	1	1
14	5											4	3	3		3	0	0	0	0	0	2	2	2	3	4	0	0	0	1	0	0	0	0	0	1	1	0	0	1	2	3	2	0	1	1	1	1
3	5		4	1	0	0		0				4	3	2	1	0	0	0	0	1	0	2	3	2	3	3	0	0	1	0	0	0	0	0	0	1	0	0	0	0	1			0	0	1	0	0	1
1	5	1		0	1	1	0	1	1	1		4	3	1	1		1	1	0	0	1	3	5	3	10	2	0	0	1	1	0	0	0	0	1	0	0	0	0	0	1	3	3	0	1	0	0	0	0
3	5											4	0	0	0		0	0	0	0	0	4	4	7	7	3	0	0	1	1	0	0	0	0	0	1	0	0	0	0	1			0	1	0	1	1	1
1	1	2		1	1	1	0	1				4	3	2	0	0	1	0	0	1	0	5	5	10	10	3	0	0	0	0	0	1	0	0	0	0	0	0	1	1	1	1	3	1	0	0	1	1	1
8	5			0	0	1	1					4	0	0	0	0	0		1	0	1	5	5	7	7	2	0	0	1	0	1	1	0	0	0	0	0	0	0	1	1	3	3	0	1	0	0	1	1
1	1	1		1	1	1	0	1				4	2	2	0	0	0	1	0	0	1	2	2	2	4	2	0	0	1	0	0	0	0	0	0	0	0	0	0	1	1		1	0	1	0	0	0	0
1	1	1		1	1	1	0	1				2	3	2	0	0	1	1	0	0	1	5	5	10	10	3	1	0	1	1	1	1	0	0	0	1	1	0	0	1	1	1	3	1	0	0	0	1	1
1	5	2		0	1	1	0	1				4	4	3	0	0		0	0	1	1	1	4	0	8	4	0	0	1	1	0	0	0	0	0	0	0	0	0	1	3	3	1	1	0	0	0	0	1
1	1	1		1	1	1	0	1	1			4	6	1	4	0	1	1	0	0	1	3		3		2	0	0	0	0	0	1	0	1	0	0	0	1	0	0	1	3	2	1	0	0	0	0	1
9	5											3	4	1	1	3	0	0	0	0	0	4	5	7	7	1	0	0	0	1	1	0	0	0	0	0	0	0	0	0	1	3	2	1	0	0	0	1	1
2	5		5	1				1			0	2	5	0	2	1		0	0	0		5	5	10	10	2	0	0	1	1	0	0	0	0	0	1	0	1	0	0	2	3	3	1	0	0	1	1	1
3	1											4	1	0	1	0	0	1	1	0	0	2	3	1	4	3	0	0	1	1	0	0	0	0	0	0	0	0	0	1	2			0	1	0	0	0	0
6	2			0	0	1	1					4	0	0	0	0	0	0	0	0	1	3	5	5	10	2	0	0	0	0	0	0	0	0	0	0	0	0	0	1	1	2	3	1	0	0	0	0	1
6	1			1	0	0						2	0	0	0	0	0	0		0	0	4	5	8	10	2	0	0	1	0	0	0	0	0	0	0	0	0	0	1	1	2	1	0	0	1	1	1	1
5	5											3	1	1	0	1	0	0	0	0	0	5	5	8	9	0	1	1	0	1	1	1	1	1	1	1	1	0	1	1	1	3	3	0	1	0	1	1	1
2	1		3	1	0	1	0	0				4	0	0	0	0	0	1	0	0	1	2	3	4	5	3	0	0	1	0	0	0	0	0	0	0	0	0	0	0	2			0	1	0	0	0	0
2	4		4									4	3	3	0	0	0	0	0	0	0	3	4	4	8	4	0	0	1	1	0	0	0	0	0	0	0	0	0	1	2	1	1	0	1	0	0	0	1
1	1	1		1	1	1	1					4	2	0	1	1	2	1	0	0	1	2	2	2	2		0	0	1	0	0	0	0	0	0
1	1	2		1	1	1	0	1				3	6	1	3	1	1	1	0	0	1	3	3	4	4	1	0	0	1	1	1	0	0	0	0	0	0	1	0	1	2	3	1	0	1	0	1	0	1
1	1	1		1	1	1	0	1				2	2	1	0	0	1	1	0	0	0	4	5	7	9	2	0	0	1	1	0	0	0	0	0	0	0	0	0	1	1			1	0	0	1	1	1
10	5											4	4	1	1	2	0	1	0	0	0	4	5	3	9	2	0	0	1	1	0	1	0	0	0	0	0	0	1	1	1	3	2	0	1	0	0	1	1
3	4											3	0	0		0	0	0	0	0	0	4	4	6	10	3	0	0	0	1	1	1	0	0	0	0	0	0	0	1	2	2	1	0	1	0	0	0	1
12	5											4	1	1	0	0	0	1	0	0	0	3	5	5	9	3	0	0	1	1	0	1	1	0	0	0	0	0	0	1	1	3	3	1	0	1	0	1	0
4	1											3	0	0	0	0	0	0	0	1	0	3	5	4	8	2	0	0	1	0	0	1	0	0	0	0	0	0	1	0	3	2	3	0	0	1	0	0	1
9	5											2						0	0	0	0	4	5	5	7	2	0	0	1	1	1	0	0	0	0	1	0	0	0	1	3		2	1	1	1	0	1	0
4	1											4	0	0	0	0	0	0	0	1	0	4	5	8	10	2	0	0	1	0	0	0	0	0	1	1	0	0	0	1	1	3	2	0	1	0	0	1	1
1	1	1		1	1	1	0	1			1	4	0	0	0	0	0	1	0	0	1	3	5	3	9	3	0	0	1	1	1	1	0	1	0	0	1	0	1	0	2	1	2	1	0	0	0	1	0
3	5											4	3	0	1	2	0	0	0	0	0	4	4	8	9	1	0	0	1	1	0	1	0	0	0	1	1	1	1	0	1	3	2	0	1	0	1	1	1
7	1											3	0	0	0	0	0	1	1	0	0	5	5	10	10	3	0	0	1	1	1	1	1	1	1	1	0	0	1	0	1			1	0	0	1	1	1
2	4		4									4	2	1	1	1	0	1		0	1	2	2	8	9	4	0	0	0	1	0	0	0	0	0	1	0	1	0	1	2		1	0	1	1	0	1	1
13	5			0	1	1	1	0				4	0	0	0	0	0	0	1	0	1	5	5	9	9	2	0	0	0	0	1	1	0	0	0	0	1	0	1	1	1	3	3
8	1											4	0	0	0	0	0	0	0	0	0	5	5	7	7	4	0	0	0	1	0	0	0	1	0	1	1	0	0	0	1	3	3	1	0	0	1	1	1
1	1	2		1	1	1	0	1				4	2	1	0	0	1	1	0	0	1	3	5	3	8	4	0	1	0	0	1	1	0	0	0	1	0	0	0	0	1	3	2	0	1	1	1	1	1
3	1											4	2	1	1			0	0	0	0	4	5	9	10	3	0	0	1	0	1	1	0	1	1	1	1	1	1	0	2	3	1	0	1	1	0	1	1
2	5			1	0	0	0	0			0	4	8	2	4	1	1	1	0	0	0	4	4	6	7	3	0	0	1	1	0	0	0	0	0	1	0	0	0	0	3	3	2	1	0	0	0	1	1
17	5			0	0	1	1	0													1	5	5	9	9	3	0	0	0	0	1	0	0	0	0	1	0	1	0	1
10	5			0	0	1	1	0				3	1	0	0	0	0	0	0	0
8	5											4	1	1	0	0	0	0	0	1	0	3	5	6	10	4	0	0	1	0	0	1	0	0	0	0	0	1	1	1	1	1	3	1	1	1	1	1	1
3	5											4	0	0	0	0	0	0	0	1	0	4	5	8	9	2	0	0	1	0	0	0	0	0	0	0	0	0	0	1	3	3	1	1	0	0	0	1	1
1	1	1		1	1	1	0	1				4	6	1	2	2	1	1	0	0
1	1	2		1	1	1	0					2	2	0	0	1	1	1	0	0	0	3	4	10	10	4	1	0	1	1	0	1	0	0	0	0	1	1	1	1
9	5											3	1					0	0	0	1	4	5	8	10	2	0	0	0	0	1	0	0	0	0	0	1	0	1	1	2	3	1	1	0	0	0	1	1
15	5											4	1	0	0	0	1	1	1	0	0	5	5	8	8	3	1	0	1	1	0	1	1	0	0	1	1	1	0	1	2	2	3	1	0	0	0	1	1
1	1	2		1	1	1	1	1		0		4	0	0	0	0	0	1	0	0	1	2	2	1	1	1	0	0	1	0	0	1	0	0	0	0	0	0	0	1	2			0	1	0	0	0	1
3	1											4	0	0	0	0	0	0	0	0	0	4	4	7	8	2	0	0	1	1	0	1	0	0	1	0	0	0	1	1	1			0	1	0	1	1	1
1	1	1		1	1	1				0		4	1	0	1	0	1	1	0	0		1	4	0	8	3	1	0	0	0	0	0	0	0	0	1	0	0	0	0	1	1	3	1	0	0	1	1	1
1	5			1	0			0		1		4	1				1	0	0	0	1	3	4	4	6	2	0	0	1	0	1	0	0	0	0	1	0	0	0	0	1	3	3	0	1	1	0	0	1
8	5											4	2	2	0	0	0	0	0	1	0	4	5	7	10	2	0	0	1	1	0	0	0	0	0	1	0	1	0	1	1	1	3	1	0	0	1	1	1
11	5											3	0	0	0	0	0	0	0	0	0	5	5	9	9	2	0	0	0	0	0	0	0	0	0	0	0	0	0	0	1			0	1	0	1	1	0
2	4		2	0	0	1	0	0				4	1	0	1	0	0	1	0	0	1	3	4	5	9	4	0	0	0	0	0	1	0	0	0	0	0	0	1	0	2	3	1	0	1	0	0	1
1	1	2		1	1	1	1	1		1		3	5	4			1	0	0	1	0	3	4	3	6	1	0	0			0	0	0	0	0	0	0	0	0	1	2	2	1	1	0	0	0	1	0
2	4		4									4	1	1	1	0	0	0	1	0	0	2	2	2	2	4	0	0	0	1	0	1	0	0	0	0	0	0	0	0	2	1	1
14	5											1	5		1	2		0	0	0	0	5	4	9	7	4	0	0	1	1	1	1	1	1	1	1	1	1	1	1	2	3	2	1	1	0	0	1	1
10	5											3	1	1	0	0	0	0	1	0	0	5	5	10	10	2	0	0	0	0	0	0	0	0	0	0	0	0	0	0
11	5											4	1	0	1	0	0	1		0	0	5	5	10	10	1	0	0	0	0	0	1	1	0	0	0	0	0	0	1	2	1	1	0	1	0	1	1	0
9	5			0	0	1	1	0				3	3	0	3	0	0	1	1	0	1	2	3	4	10	4	0	0	1	0	0	1	0	0	0	0	0	0	1	1	3	1	2	0	0	1	0	1	0
4	1			0	0	1	1	0				4	0	0	0	0	0	0	1	0	1	5	5	10	10	2	0	0	1	0	0	0	0	0	0	0	0	0	0	1	1	3	2	1	0	0	0	1	1
1	1	1		1	1	1	0	1				4	0	0	0	0	0	0	0	1	1	4	5	7	9	3	0	0	1	1	0	0	0	0	0	1	0	0	0	1	1	1	3	1	0	0	0	1	1
1	1	1		1	1	1	0	1				3	3	0	1	1	1	0	0	1	0	4	5	10	10	2	0	0	1	0	0	0	0	0	0	1	0	0	0	0	2	1	3	1	0	0	1	1	0
2	5		1									1	4	4	4			1	1	0	1	5	5	9	9	4	0	0	0	0	1	1	0	0	1	0	0	0	1	0	2	2	3	0	1	0	1	1	1
3	5											4	2	1	0	1	0	0	0	0	0	5	5	7	9	3	0	0	1	1	0	1	0	0	1	1	0	1	1	0	3	3	1	0	1	0	1	1	1
1	4		3									4	1	1	0	0	0	1	0	0	1	4	5	9	9	3	0	0	0	1	0	0	0	0	0	0	0	0	1	1	1	1	2	0	1	0	0	1	0
1	1	2		1	1	1	0	1				4	0	0	0	0	1	0	0	0	1	1	3	0	7	4	0	0	0	0	0	0	0	0	0	0	0	0	0	1	2	3	1	0	1	0	0	0	0
8	1											4	1	1	0	0	0	1	0	0	0	4	4	6	10	3	1	0	1	1	0	1	0	0	0	0	1	0	1	1	1	1	3	1	0	0	1	1	1
2	4		3									4	0	0	0	0	0	0	0	0	1	1	1	0	0
1	1	1		1	1	1	0	1				4	5	0	3	0	2	1	0	0	1	3	4	5	7	4	0	0	1	1	0	1	0	0	0	1	0	1	1	0	1			1	0	0	1	1	1
1	1	1		1	1	1	0	1				4	1	0	0	0	1	1	0	0	0	3	4	5	8	3	1	0	0	0	0	0	0	1	0	0	0	1	0	0	1			0	0	1	1	1	1
14	5											3	4		1		3	0		0	0	2		0	0		0	0	0	0	1	0	0	0	0	0	0	0	0	0				0	0	0	0	0	0
1	1	2		1	1	1	0	1			0	4	7	0	1	5	1	1	1	0	1	3	3	6	6	1	0	0	1	0	1	0	0	0	1	0	0	0	1	1	2	3	3	1	0	0	0	0	1
9	1											4	1	0	1	0	0	1	0	0		4	4	7	7	2	0	0	1	0	0	0	0	0	0	1	0	0	0	1	1			1	0	0	0	1	1
4	1											2	0	0	0	0	0	0	0	0	0	4	5	7	8	1	0	0	1	0	0	0	0	0	0	0	0	0	0	1	1	2	3	1	0	0	1	1	1
1	1	1		1	0	0	0	1				2	1	0	0	0	1	0	0	0	1	2	5	3	10	2	0	0	1	0	0	1	0	0	0	0	0	0	0	1	2	2	3	0	1	0	0	1	1
1	1	1		1	0	0	0	1				2	9	2	4	1	2	0	0	0	0	2	2	10	10	2	0	0	0	0	1	1	0	0	1	0	0	0	1	0	1			1	0	0	1	1	0
3	3		4									4	4	2	1	1		0	0	1	0	2	2	1	3	4	0	0	0	1	0	0	0	0	0	0	0	0	0	1	2	3	2	1	0	0	0	0	1
1	1	2		1	0	0	0	1				4	2	0	1	0	1	1	0	1	1	4	5	8	10	4	0	0	0	1	0	1	1	0	1	1	0	1	0	0	1	2	3	0	1	0	0	1	1
1	1	1		1	0	0	0	1				2	7	3	1	1	2	1	0	0	1	3	5	4	9	2	0	0	0	0	1	1	0	0	0	0	0	0	0	1	2	2	2	1	0	0	1	1	1
2	3		4									4	1	0	1	0	0	1	0	0	1	2	3	3	4	4	0	0	0	1	0	0	0	0	0	0	0	0	0	1	2			0	1	0	1	1	0
1	1	2		1	0	0	0	1				3	4	2	1	0	1	1	0	0	1	3	4	6	10	1	0	0	1	1	0	0	0	0	0	0	0	0	0	1	3	3	3	0	1	1	1	1	1
7	5											3	2	2	0	0	0	0	0	1	0	4	4	6	7	4	0	0	1	0	0	0	0	0	0	0	0	0	0	1	1	2		1	0	0	1	1	0
2	3		3									4	3	1	2	0	0	1	0	0	0	5	5	9	10	4	0	0	0	1	0	0	0	0	0	0	0	0	0	1	2	3	1	0	1	0	0	0	1
2	3		1									4	3	2	0	1	0	0	0	0	0	3	4	4	9	4	0	0	0	0	0	0	0	0	0	1	0	0	0	1	2	3	1	1	0	0	0	0	0
8	1											1	4	4	0	0	0	0	0	0	0	5	5	8	8	1	0	0	0	0	0	0	0	0	1	0	0	0	1	0	2	1	2	1	1	0	0	1	0
17	5											4			1					0	1	3	2	7	5	1	0	0	0	0	1	0	0	0	0	0	1	1	0	0	2		2	1	0	0	0	1	0
2	3		1									2	1	1				0	0	0	1				8	4	0	0	0	0	0	1	0	0	1	0	1	0	1	1	1			1	0	0	0	1	0
2	4		1									2	8	5	3	1	0		0	0		4	4	8	8	4	0	0	0	0	0	1	0	0	0	0	0	0	1	0	2		1	1	0	0	0	1	0
7	1											3	0	0	0	0	0	0	0	0	0	5	5	9	9	1	0	0	1	0	0	0	0	0	0	1	0	0	0	0	1			1	0	0	1	0	1
1	1	1		1	0	0	0	1				4	1	0	0	0	1	1	0	0	1	1	4	0	7	4	0	0	0	0	0	0	0	0	0	1	0	1	0	1	1	1	3	0	1	0	0	1	1
6	1												3	3	0	0	0	0	0	0	0	5	5	10	10	4	0	0	0	0	0	0	0	0	0	1	0	0	0	1	1			1	0	1	1	1	0
4	1											4	0	0	0	0	0	1	0	0	1	5	5	10	10	2	1	0	0	0	0	0	0	0	0	0	0	0	0	1	1	1	3	1	0	0	0	0	0
14	5												4	2		2		0	0	0	0	2	4	2	6		0	0	1	0	0	1	0	0	0	0	0	0	1	1	2	2	1	1	0	0	0	0	0
11	5											1	1					0			0	4	2	10	1	1	0	0	0	0	0	0	0	0	0	0	0	0	0	0	2	3	3	0	1	0	1	1	0
16	3											3	1	1	0	0	0	0	1	0	0	2	4	1	9	3	0	0	0	1	1	1	0	0	0	0	0	0	1	1	3	3	3	0	1	0	0	1	1
8	1											3	0	0	0	0	0	0	0	0	0	4	5	8	9	2	0	0	1	0	0	0	0	0	0	0	0	0	0	1	2	3	2	0	1	0	0	1	0
1	1			0	0	0	0	1				4	2	1			1	0	0	1	1	5	5	10	10	2	0	0	1	1	0	0	0	0	0	1	0	0	0	0	2	3	1	1	0	0	1	1	0
3	5											4	1					1	1	0	0	4	5	6	9	2	0	0	0	1	0	0	0	0	0	0	0	0	0	1	1			0	1	0	1	1	1
7	5											4	2	0	0	2	0	0	0	1	0	4	4	6	8	2	0	0	1	1	0	1	0	0	0	0	0	0	0	1	1			1	0	0	0	1	0
1	1	1		1	1	0	0	0				4	4	1	1		2	1	0	0	1	4	4	5	7	2	0	0	1	0	0	0	0	0	0	0	0	0	0	1	1		3	1	0	0	0	1	0
3	1											3	0	0	0	0	0	0	0	0	0	5	5	8	10	4	0	0	1	1	0	0	0	0	0	0	0	0	0	1	1	1	3	1	0	0	1	1	1
1	5			1	0	0	0	1	0			4	4	3			1	0	0	0	1	1	1	0	0
3	5											4	2	3	0	0	0	0	0	1	0	3	4	4	7	3	0	0	0	1	1	0	0	0	1	0	0	0	0	1	1	1	3	1	0	0	1	1	1
2	3		3									3	6	3	2	1	0	1	0	0	1	3	3	4	6	4	0	0	0	0	0	0	0	0	0	0	0	0	0	1	2	3	2	0	1	1	0	1	0
3	1											3	4	3	1	0	0	0	0	1	0	4	5	9	10	3	0	0	1	0	1	0	0	0	0	1	0	0	1	1	1	1	3	0	1	0	0	1	1
3	5		4									2	0	0	0	1	0	0		1	0	3	4	3	7	3	1	1	1	0	0	1	0	0	1	0	1	0	1	0	2			0	1	0	0	1	0
2	3		1									4	2	1	1	0	0	0	0	0	1	2	4	5	8	4	0	0	1	1	0	0	0	0	0	1	0	0	0	1	1	3	1	0	1	0	1	1	0
10	5											2	1	1				1	1	0		5	5	10	10	3										1	0	0	0	0	1		3	0	1	0	0	0	0
8	5											4	1			1		1		1	0	4	5	7	9	2	0	0	0	0	0	0	0	0	1	0	0	0	0	1	1	3	3	1	0	0	1	1	1
7	1											4	3	2	1	0	0	0	0	1	0	4	4	8	8	2	0	0	1	1	0	0	0	0	0	0	0	0	0	1	1	1	3	1	0	0	1	1	1
3	5			0								4	6	7	0	0	0	0	0	0	0	4	4	7	8	4	0	0	0	1	0	0	0	0	0	0	0	0	0	1	1	1	3	0	1	0	0	0	0
1	5	1		1	0	0	0	1				4	0	0	0	0		1	0	0	1	1	2	0	1	4	0	0	0	0	0	1	0	0	0	0	0	0	0	0	3	1	1	0	1	0	0	0	0
2	3		1									3	1	1		1		0	0	1	0	4	4	7	8	4	0	0	0	1	0	1	0	0	0	0	0	0	0	1	2	1	2	0	1	0	0	1	0
11	5											4	0	0	0	0	0	0	0	1	0	4	4	8	6	1	0	0	0	0	0	0	0	0	0	0	0	0	0	1	1	1	1	0	1	0	0	1	0
2	3		1									3	5			1			0	0	1		3	2	3	3	0	0	0	0	1	1	0	0	0	1	0	1	0	0			1
8	5											4	3	2	1	0	0	0	0	1	0	3	4	5	9	2	0	0	1	1	0	0	0	0	0	1	0	1	0	0	1	1	3	1	0	0	1	0	1
3	1											2	4	1	3	1		0	0	0	0	5	5	10	10	3	0	0	1	0	0	1	0	0	0	1	0	0	0	1	1			1	0	0	1	1	1
8	1											3	2	1	1	0	0	1	1	0	0	4	4	7	7	2	0	0	1	0	0	0	0	0	0	0	0	0	0	1	1	3	1	1	0	0	0	1	1
3	5											3	0	0	0	1	0	1		0	0	5	5	10	10	4	0	0	0	0	0	0	0	0	0	1	0	1	0	1	2	3	1	0	1	0	0	1	1
1	1	1		1	0	0	0	1				4	1				1	1	0	0	1	4	5	8	10	2	0	0	1	1	0	0	0	0	0	0	0	0	0	0				1	0	0
1	5	1		1	0	0	0	0					2	1				0	0	0	1	5	5	10	10	3	0	0	1	1	0	0	0	0	0	1	0	0	1	1	1	3	2	0	1	0	1	1	1
8	5											4	0	0	0	0	0	0	0	1	1	4	4	8	8	4	0	0	1	1	1	0	0	1	1	0	0	0	1	1	1	2	2	1	0	0	1	1	1
1	1	1		0	1	1	1	1				3	3	2		1	1	0	0	1	0	4	4	3	9	4	0	0	1	1	1	1	1	1	0	0	1	0	0	1	1	1	3	1	0	0	0	1	1
1	1	2		1	0	0	0	1				4	2	2	0	0	0	0	0	1						1	0	0	1	1	1	1	0	1	0	1	0	0	1	0	3	3	2	1	0	0	0	0	1
1	1	2		1	0	0	0	1	0			4	1	0	0	0	1	0	0	0	0	3	5	5	10	1	0	0	1	1	0	1	1	0	0	1	1	0	0	0	1	2	3	0	1	1	1	1	1
1	1	2		1	0	0	0	1				3	1	0	0	0	1	1	0	0	1	1	1	0	0		0	0	0	0	0	0	0	0	0	0	0	0	0	0				0	0	0	0	0	0
1	1	1		1	1	1	1	1				4	0	0	0	0	0	1	1	0	1	4	5	7	9	2	0	0	0	0	0	1	0	0	1	0	0	0	1	1	1	1	3	1	0	0	0	1	1
11	2											2	3	2	0	1	0	1	0	0	0	4	5	7	10	2	0	0	0	0	0	0	0	0	0	0	0	0	0	1	1			0	1	0	1	0	0
3	1											2	2		1	1		1	0	0	0	2	2	9	10	2	1	0	1	0	1	0	0	0	0	1	1	1	1	1	1	3	3	1	0	0	1	1	1
1	1	2		1		1	1	1				2	4	2	1	0	1	0	0	0	1	1	1	0	0		0	0	0	0	0	0	0	0	0	0	0	0	0	0				0	0	0	0	0	0
8	1											4	0	0	0	0	0	1	1	0	0	4	4	8	9	1	0	0	1	0	1	1	0	0	0	1	0	0	1	1	1	3	3	0	1	0	0	1	1
3	5											2	2	1			1	0	1	0	0	4	4	5	7	4	0	0	0	1	0	1	0	0	0	1	0	0	0	0	2	3		0	1	0		1	1
9	5																				0	2	3	4	5	1	0	0	1	0	1	0	0	0	1	0	0	0	0	1	1	1	1	1	0	0	0	0	1
8												4	0	0	0	0	0	1	0	0	0	4	5	8	8	1	0	0	1	0	0	0	0	0	0	0	0	0	0	1	1	1	3	0	1	0	1	1	1
1	1	1										3	6	3	3	0	1	1	0	0	1	3	5	4	8	3	0	0	0	1	1	1	0	0	1	0	1	0	1	0	2	3	2	0	1	0	0	0	0
2	3		1									4	1	0	1	0	0		0	0	1	4	5	8	9	3	0	0	1	1	0	1	0	0	0	0	0	0	0	1	2	3	3	0	1	0	0	0	0
2	3		3									1	5	4	1	0	0	1		0	1			0			0	0	0	0	0	0	0	0	0	0	0							0	0	0	0	0	0
5	5											3	4	2	0	2	0	1	0	0	0	4	5	9	9	1	0	0	0	0	0	0	0	0	0	0	0	0	0	1	2	2	3	1	0	0	0	0	0
1	1	1						1				3	4	1	3		1	0	1	1	1	3	4	4	8	2	0	0	0	1	1	1	0	0	0	0	1	0	1	0	1	1	1	1	0	0	1	1	0
11												3	2	2	0	0	0	0	0	1	0	3	4	4	5	1	0	0	0	0	0	0	0	0	0	0	0	0	0	1	1			1	0	0	0	1	0
2	5		3									2	2	1	1	0	0	1	0	0	0	5	5	10	10	3	0	0	0	1	1	1	0	0	0	0	0	0	1	0	2		1	1	1	0	0	0	0
1	1	1		1	1	1	1					4	1	0	0	0	1	0	0	0						2	0	0	0	1	0	1	0	0	0	0	0	0	0	1	2		2	1	0	0	0	0	1
8	5											4	1	0	0	1	0	0	0	1	0	5	5	10	10	3	0	0	1	1	0	0	0	0	0	0	1	0	0	0	1	1	3	1	0	0	1	1	1
2	5		3	0								3	4	4	0	1	0	0	0	1	0	4	5	7	9	1	0	0	1	1	0	1	0	0	0	1	0	0	0	0	1			1	0	0	1	1	1
10	4											1	2	2	0	0	0	0	0	0	0	5	5	10	10	1	0	0	0	0	0	1	0	0	0	1	0	0	1	1	1	2	3	1	0	0	0	1	1
5	5											4	0	0	0	0	0	0	0	1	0	4	4	10	10	4	0	0	0	1	0	1	0	1	0	0	1	0	0	0	1		2	0	1	0	0	0	1
10	5											3	3	1	1	0	1	0	0	0	0	5	5	10	10	1	0	0	1	1	0	0	0	0	0	1	0	0	0	1	1	3	3	1	1	0	0	1	1
3	5											3	3	1	0	2	0	0	0	0	0	4	4	7	8	3	1	1	1	0	1	1	0	0	1	0	0	0	0	0	2	2	1	0	1	0	1	0	1
5	5											2	2					1	0	0	0	3	3	8	8	3	0	0	0	0	0	0	0	0	0	0	1	0	0	0	2			0	1	0	0	0	0
16	5		4									2	1	0	0	1	0	0	0	0	0	2	5	3	10	4	0	0	0	1	0	0	0	0	0	1	0	0	0	0	1	2	3	1	0	0	0	0	0
2	4		1									3	5	1	2	2	0	0	0	0	0	5	5	10	10	2	0	0	1	1	0	1	0	0	1	1	0	0	1	1	1	3	3	0	1	0	0	1	1
15	5											3	0	0	0	0	0	1	1	0				7	7	3	0	0	0	0	0	0	0	0	0	1	0	0	0	1	2	1	2	0	1	0	1	1	0
3	1											3	2	1	1		0	0	0	1	0	4	5	7	9	2	0	0	1	1	0	1	0	0	0	0	1	0	0	1	1		2	0	1	0	1	1	0
2	5		1									3	8	5	3	0	0	0		0	0	3	4	5	9	4	0	0	1	1	1	1	0	0	0	0	0	0	1	0	2			0	0	0	0	0	0
1	1	2										4	3	1	0	1	1	1	0	0	1	4	5	8	9	1	0	0	1	0	0	0	1	0	0	0	0	0	0	1	1	1	3	1	0	0	1	1	1
4	1											4	3	3	0	0	0	0	0	1	0	5	5	10	10	2	0	0	1	0	1	1	0	0	0	0	0	0	1	1	1	3	3	1	0	0	0	1	1
10	5											4	1	1	0	0	0	0	0	0	0	1	1	0	0		0	0	0	0	0	0	0	0	0	0	0	0	0	0	0			0	0	0	0	0	0
8	2											4						0	0	1	0	5	5	9	9	1	0	0	1	0	0	0	0	0	0	0	0	0	1	0	1	1	3	1	0	0	0	1	1
5	5											4	7		1	1		0	0	1	0	5	4	9	8	2	1	0	0	0	0	1	0	0	0	0	0	0	1	1	1	3	2	0	1	0	0	0	0
10				0	0	1	1					4	1	1	0	0	0	1	0	0	1	5	3	8	9	3	0	0	0	0	0	0	0	0	0	0	0	0	0	1	2		2	0	1	0	0	1	0
8												4	0	0	0	0	0	0	0	0	0	4	4	5	5	1	0	0	1	1	0	0	0	0	0	0	0	0	0	1	1	1	1	0	0	1	0	1	1
1	1	2		1	1	1	0	1				4	3	1		1	1	0	0	1		5	5	10	10	2	0	0	0	0	0	0	0	0	1	0	0	0	0	1	1			1	0	0	1	1	1
1	1	1						1				4	1	0	0	0	1	1	0	0	1	5	5	9	9	2	0	1	1	1	1	1	0	0	0	0	0	0	1	0	1	3	1	1	0	0	1	1	1
8	5											3	0	0	0		0	0		0	0	4	5	8	10	1	0	0	0	0	0	0	0	0	0	0	0	0	0	1	2	3	2	1	0	0	1	1	1
8	5											4	0	0	0	0	0	1	0	0	0	3	5	6	10	1	0	0	1	0	0	0	0	0	0	1	0	1	0	0	2	1	3	1	0	0	1	1	1
12	5			0	0			0				4	5	2	0	3	0	0	0	0	1	5	5	9	9	2	0	0	1	1	1	1	1	1	1	1	0	1	1	1	1	3	3	1	1	0	1	1	1
4	1											4	1	0	0	1	0	0	0	0	0	5	5	10	10	2	0	0	1	0	1	0	0	0	0	0	0	0	1	0	1	3	2	0	1	0	0	0	0
3	1											4	6	4	2	0	0	0	0	0	0	5	5	9	9	2	0	0	0	0	0	0	0	0	0	0	1	0	0	0	1	2	1	0	1	1	0	1	0
3	2											4	0	0	0	0	0	1	0	0	0	5	5	10	10	2	0	0	0	0	0	1	0	0	0	1	1	1	1	0	2	3	2	1	0	0	1	1	1
1	1	2		1				1		1		4	0	0	0	0	0	1	0	0	0	5	5	10	10	1	0	0	1	1	0	1		1	0	0	0	0	0	1	1	3	2	1	1	0	1	1	1
5	5		5	1								4	3	1	2	0	0		0	0	0	4	5	8	10	4	0	0	0	1	1	0	0	0	0	0	0	0	1	0	2	3	2	0	1	0	0	1	1
4	1											3	0	0	0	0	0	0	0	0	0	4	5	7	10	2	0	0	1	1	0	0	0	0	0	1	1	0	0	1	1	3	1	1	0	0	1	1	1
4	1											4	1	1	0	0	0	0	0	1	0	4	5	6	8	2	0	0	1	1	1	0	0	0	0	1	0	1	0	1	2	3	1	0	1	1	1	1	1
5	5											2	2					0		0	0	5	5	10	10	4	0	0	0	1	1	1	0	1	1	0	0	0	1	0	1	3	3	1	0	0	1	1	0
3	5											3	2					0	0	0	0	1	1	3	3	3	0	0	1	1	1	0	0	0	0	1	1	1	1	1	1	1	1	1	0	1	0	0	0
15	5											4	0	0	0	0	0	1	1	0		5	5	9	10	3	0	0	1	1	1	1	0	0	1	1	1	1	1	0	1	3	3	0	0	1	0	1	1
1	1	2		1	1	1	0	1		1		4	0	0	0	0	0	1	0	0	1	3	3	5	7	1	0	0	1	1	0	0	0	0	0	0	0	0	0	1	1	3	1	0	1	1	0	1	1
1	1	1		1	1	1	0	1				4	0	0	0	0	0	0	0	0	1	3	5	4	10	2	0	0	1	1	0	0	0	1	1	0	0	0	0	1	1	2	3	1	0	0	1	1	1
7	5											4	0	0	0	0	0	0	0	1	0	4	4	8	8	3	0	0	1	0	0	0	0	0	0	0	0	1	0	0	1	3	3	1	0	0	1	1	1
12	5												1							1	0	4	5	9	10	2	0	1	1	0	0	0	0	0	0	0	0	0	0	0	2	1	3	0	1	0	0	0	0
10	5											3	0	0	0	0	0	0	0	1	0	3	5	6	10	3	0	0	0	0	0	1	0	1	0	0	0	0	1	1	1	2	3	0	1	0	1	1	1
2	4		3	0	0	1	0	0		1		3	3	1	2			1	0	0	1	2	2	4	7	1	0	0	1	0	0	1	0	0	0	0	0	0	1	0	2	3	2	0	1	0	0	1	0
3	5											2	5	5	0	0	0	0	0	1	0	3	4	5	7	3	0	0	1	0	0	1	0	0	0	0	0	0	1	0	2			0	1	0	1		1
3	5											2	2	2	0	0	0	0	0		0	4	4	8	8	1	0	0	1	1	0	0	0	0	0	0	0	0	0	1	1			0	1	0	1	1	1
8	5											4	3	3	0	0	0	0	0	0	0	4	5	8	9	1	0	0	0	1	1	0	0	0	0	0	1	0	1	0	1	1	3	1	0	0	0	1	1
2	5			1	0	0	0	1			0	3	5	2	1	2	0	0	0	1	0	5	5	9	10	1	0	0	1	0	0	0	0	0	0	0	0	0	0	0	3	3	2	1	0	0	1	1	0
8	1											3	0	0	0	0	0	0	0	0	0	4	5	9	10	1	0	0	1	0	0	0	0	0	0	1	1	1	0	0	2	3	2	0	1	0	1	1	1
3	5											4	1	0	0	1	0	0	0	1	0	4	4	8	9	3	0	0	1	0	0	0	1	1	1	1	0	0	0	1	1	3	1	0	1	0	1	0	1
1	1	2		1	1	1	0	1		1		4	0	0	0	0	0	1	0	0	1	3	3	5	6	4	0	0	1	1	0	0	0	0	0	1	0	0	0	1	2	2	2	0	1	0	1	1	1
2	5			1	0						0	2	1	0	0	0	0	0		1	1	4	5	8	10	2	0	0	1	1	0	0	0	1	1	1	1	0	0	0				1	0	0	0	0	0
1	1	1		1	1	1	0	1				4	2	0	0	0	2	0	0	0	1	4	5	8	10	3	0	0	1	0	0	0	1	1	0	1	0	1	0	1	1	3	2	0	1	0	0	1	1
1	5	2		1	1	1	0	1		1		4	0	0	0	0	0	1	0	0	1	4	5	6	10	1	0	0			0	0	0	0	0	0	0	0	0	1	1	1	3	0	1	0	1	1	1
1	5	1		1	0	0	0	1			1	3	7	6	0	0	1	0	0	0	1	4	5	9	10	4	0	0	0	1	0	0	0	0	0	0	1	0	0	0	1	1		0	1	0	0	0	0
4	1											3	0	0	0	0	0	0	0	0	0	3	5	5	8	1	0	0	1	0	0	0	0	0	0	1	0	0	0	1	2	3	2	1	0	1	0	1	1
1	5	2		1	1	1	0	1			0	4	0	0	0	0	0	0	0	0		4	5	9	10	4	0	0	1	0	0	0	0	0	0	0	1	0	0	0	3	2		1	0	0	1	1	1
8	5											3	0	0	0	0	0	0	0	0	0	4	5	7	8	1	0	0	1	1	0	0	0	0	0	0	0	0	0	1	1			1	0	0	0	0	0
8	1											2	1	0	0	0	0	0	0	0	0	4	5	6	8	2	0	0	1	0	0	1	0	0	0	0	0	0	0	1	1	1		0	0	1	1	0	1
1	1	1		1	1	1	0	1			1	3	0	0	0	0	0	1	0	0	1	4	5	7	9	3	0	0	1	1	0	0	0	0	0	0	1	0	0	0	3	3	3	1	0	0	1	1	1
1	1	1		1	1	1	1	1				4	3	0	1	1	1	1	0	0	1	4	5	10	10	2	0	0	1	1	0	0	0	1	0	1	0	0	0	0	1	1	3	1	0	0	1	1	0
3	5											4	0	0	0	0	0	1	0	0	0	3	5	9	9	3	0	0	0	0	0	1	0	0	0	1	0	0	0	1	1	3	2	1	0	0	0	1	1
7	5			0	0	1	1	0		0	0	3	0	0	0	0	0		0	0	1	4	5	5	8	1	0	0	1	0	0	0	0	0	0	0	0	0	0	1	1	2	2	0	1	0	1	0	0
1	1	1		1	1	1	0	1				3	4	3	0	0	1	0	0	0	0	5	4	10	9	2	0	0	1	1	0	0	0	0	0	0	0	0	0	1	2			1	0	0	0	0	0
1	5	2		1	0	0	0	1	0			4	1	0	0	0		1	0	0		3	5	7	10	1	0	0	1	0	0	0	0	0	0	0	0	1	0	0	2	3	3	1	0	0	0	1	0
5	5											3	1	0	0	1	0	0	0	0	0	4	5	8	9	1	0	0	0	0	1	1	0	0	0	1	0	0	0	1	1		3		0		0	1	1
8	5											3	0	0	0	0	0	0	0	1	0	3	5	5	8	4	0	0	0	1	1	1	0	0	1	1	1	0	1	1	1	2	2	0	1	0	1	1	0
1	1	2		1	0	0	0	1				4	4	2	2	0		0	0	0	1	3	5	3	9	3	0	0	0	0	0	0	0	0	0	0	0	1	0	0	3	3	2	0	1	1	1	0	1
1	5	1		1	1	0	0	1	0			3	1	0	0	0	1	1	0	0	1	4	4	6	8	2	0	0	1	0	0	0	0	0	0	0	0	0	0	1	1	3	3	1	0	0	1	1	0
4	1											4	0	0	0	0	0	0	0	1	0	5	5	10	10	2	0	0	1	0	0	1	0	0	0	0	0	0	1	0	1	1	3	1	0	0	1	1	1
16	5											3	1	0	0	0	0	0	0	1	0	4	3	7	9	3	0	0	0	1	1	0	0	0	1	1	0	0	0	1	1	1	2	0	1	0	0	1	0
8	1											4	1	1	0	0	0	0	0	0	0	5	5	8	9	2	1	1	1	0	0	0	0	0	0	0	0	0	1	1	1	3	3	1	0	0	1	1	1
2	3		1									3	3	1	2	0	0	1	1	1	0	1	2	0	3	4	0	0	1	1	0	0	0	0	0	0	0	0	0	1	2	1	2	0	1	0	0	0	0
8												3	0	0	0	0	0	0	0	0	0	4	4	8	8	3	0	0	1	0	0	0	0	0	0	0	0	0	0	0	1	1	3	1	0	0	1	1	1
2	4		1	0	0	1						4	5	3	2	0	0	1	0	0	1	3	3	5	5	4	0	0	0	1	0	0	0	0	0	0	0	0	0	1	1	1	3	0	1	0	0	0	0
8	5											4	0	0	0	0	0	1	0	0	0	2	4	1	7	1	0	0	1	1	0	0	0	0	0	1	0	0	0	1	3	1	3	1	0	0	1	1	1
1	1	2		1				1		1		4	2	0	0	0	2	1	0	1	1	2	3	1	3	1	0	0	0	1	1	1	0	0	0	0	0	0	1	1	1	3	1	0	1	1	0	1	1
10	1											3	0	0	0	0	0	0	0	1	0	5	4	10	8	2	0	0	1	0	0	0	0	0	0	0	0	0	0	1	2		0	0	1	0	1	1	1
2	5		1	0	0	1	0					4	3	2	1	0	0	1	0	0	0	3	4	3	7	4	0	0	0	1	1	1	1	0	0	1	0	0	1	1	1	1	2	0	1	0	0	1	1
3	1											3	1	0	0	1	0	0	0	1	0	4	5	9	10	2	0	0	1	0	1	1	0	0	0	1	1	1	1	1	2	3	2	0	1	1	1	1	1
14	5											4	5	2	2	1	0	0	0	1	0	2	2	1	1	1	0	0	0	1	0	0	0	0	0	0	0	0	0	1	1	1	3	0	1	0	0	0	0
1	1	2		1				1				4	2	0	0	1	1	1	0	0	0	2	3	0	8	1	0	0	0	1	1	1	0	0	0	0	0	0	0	1	2	2	1	1	0	0	1	1	0
11	5											3	4	1	1	2	0	0	0	1	0	4	5	9	9	1	0	0	0	0	0	0	0	0	1	0	0	0	0	1	1	1	3	0	1	0	0	1	0
1	5	2		1	1	1	0	1				3	1	0	0	1	0	0	0	0	1	5	5	8	10	3	0	0	1	1	0	0	0	0	0	0	0	1	0	0	1	3	3	1	0	0	1	1	1
8	5			0	0	1	1					4	0	0	0	0	0		0	0	1	5	5	10	10	4	0	0	1	0	0	0	0	0	0	1	0	0	0	0	1	1	3	1	0	0	0	1	1
11	5											4	0	0	0	0	0	0	0	1	0	4	4	8	8	1	0	0	0	0	0	0	0	0	0	0	0	0	0	1	1			0	1	0	1	1	0
2	5		1									2	2							0	0	2	4		9	3	0	0	1	1	1	0	0	0	0	1	0	0	1	1	2	3	2	0	1	0	0	1	1
2	3		3	0	0	1	0	0				4	4	0	3	1	0		0	0	1	2	4	2	7	4	0	0	1	1	0	0	0	0	1	1	0	0	0	1	2	3	1	0	1	0	0	1	0
6	1											2										5	5	9	10	2	0	0	1	0	0	0	0	0	0	0	0	0	0	1	1			1	0	0	1	1	1
2	3		1	0	0	1	0					4	4	1	3	0	0	1	0	0	0	3	4	5	8	3	0	0	0	1	0	0	0	0	0	0	0	0	0	1	2	2	3	1	0	0	0	0	0
10	5											4	1	0	0	1	0	0	0	1	0	4	5	6	8	3	0	0	0	1	0	0	1	1	1	1	0	0	0	0	1	3	1	0	1	0	1	1	0
1	5	1		1	1	1	0	1	0	1		4	3	1	0	1	1	0	0	1	1	3	4	6	7	4	0	0	1	1	0	0	0	0	1	1	0	0	0	1	2		2	1	0	0	0	0	1
2	4		1	0	0	1						4	2	0	0	1	0	0	0	1	0	5	5	9	10	3	0	0	0	1	0	1	0	0	0	1	0	0	0	0	1	1	3	0	1	0	1	1	1
8	5											4	0	0	0	0	0	0	0	0	0	3	4	7	9	2	0	0	1	0	0	0	0	0	0	1	1	0	0	0	1	1	3				0	1	1
10	5											4	0	0	0	0	0	0	0	1	0	4	5	5	7	3	0	0	1	0	1	1	0	0	0	0	0	0	1	0	1			0	1	0		1	0
2	4		1									4	11	4	5	2	0	0	0	0	1	2	3	2	4	4	0	0	0	1	0	1	0	0	0	0	0	0	0	1	1	3	2	1	0	0	1	0	1
9	1											3	0	0	0	0	0	0	0	0	0	3	2	6	8	2	0	0	0	0	0	0	0	0	0	0	0	0	0	1	1	3	1	0	1	0	0	1	1
4	1											4						0	0	0	0	5	5	9	9	1	0	0	1	0	0	0	0	0	0	0	0	0	0	1	1	3	1	0	1	0	1	1	0
1	1	2		0	0	1	1	1				4	1	0	0	0	0		0	0	1	4	5	8	10	1	1	0	1	1	0	1	0	1	1	1	1	1	1	0	1	3	3	1	0	1	1	1	1
3	5											4	0	0	0	0	0	0	0	0	0	4	5	7	9	4	0	0	1	1	0	0	0	0	0	1	0	1	0	1	2	3	1	0	1	0	1	1	1
10	5											4	0	0	0	0	0	1	0	0	0	4	5	7	10	2	0	0	0	0	0	0	0	0	1	0	0	0	0	1	2	3	2	0	1	0	1	1	0
2	3		1	0	0	1	0	0	0			4	4	2	1	1	0	0	0	1	0	5	5	9	9	2	0	0	1	1	0	1	1	1	0	0	0	0	1	1	1	3	1	0	1	0	0	1	1
3	1											2	3	2	1	0	0	0	0	0	0	4	5	8	10	2	0	0	0	0	0	0	0	0	0	1	0	0	0	0	1	3	2	0	1	0	1	1	1
10	5											2	1	1	0	0	0	0	0	0	0	4	4	8	8	1	0	0	0	0	0	1	0	0	1	0	0	0	1	0	1	3	2	1	0	0	0	0	1
2	4		4	1	0			1	0	0		4	0	0	0	0	0	1	1	0	1	3	4	4	8	3	0	0	1	1	0	1	0	0	0	0	0	0	0	1	1	3	1	0	1	0	1	0	1
10	5											3	1	1	0	0	0		0	0	1	4	4	6	6	1	0	0	1	1	0	1	0	0	0	1	0	0	0	1	1	3	2	0	0	1	1	1	1
1	5	1		1	0	1	0	1		1		4	2	0	0	0	1	1	0	0	0	4	5	6	8	2	1	0	1	1	1	0	0	0	1	1	1	0	1	1	1	2	2	0	1	0	1	1	0
3	1											2	2	2				0	0	0	0	5	5	9	10	3	0	1	1	1	0	0	0	0	1	1	1	1	0	1	3	3	1	1	0	1	1	1	1
14	5											2			1	7		1	0	0	0	4	4	7	7	2	0	0	1	0	0	0	0	0	0	0	0	0	0	1	1	3	3	0	1	0
14	4											4	3	1	0	2	0	0	0	0	0	1	2	0	2	4	0	0	0	0	0	0	0	0	1	1	1	1	0	0	2	2	1	0	1	0	0	1	0
3	1											4	0	0	0	0	0	1	0	0	0	3	5	5	9	2	0	0	1	1	0	1	0	0	0	1	0	0	1	1	1	2	3	0	1	0	1	1	1
1	1	1		1	1	1	1	1				1	3	1			2	1	1	0	1	3	4	6	7	3	0	0	0	0	0	1	0	1	0	1	0	0	0	0	2	3	1	0	1	0	1	1
14	4											2		4		2		0			0	5		8		1	0	0	1	1	0	0	0	0	0
11	5											3	2		1		0	0		1	0	5	4	8	9	2												0			2	3	2	1	0	0	0	1	0
8	1											3	2	2	0	1	0	1	0	0	0	5	5	9	9	2	0	0	1	1	0	0	0	0	0	0	0	0	0	1	1	3	3	0	1	0	1	1	1
3	1											2	2	0	1	0	0	1	0	0	0	3		8	10	2	0	0	1	0	0	0	0	0	0	1	1	1	1	0	3	2	3	0	1	0	1	1	1
1	1	2		1	1	1	0	1				4	4	2	1	0	1	0	0	0	1	4	5	8	10	3	0	0	1	1	0	0	1	0	0	1	1	0	0	0	1	2	3	1	0	0	1	1	1
3	5											3	1	0	0	1	0	0	0	0	0	4	5	8	10	2	0	0	0	0	0	0	0	0	0	0	1	0	0	1	1	1	2	0	1	0	0	0	1
3	5			1								4	2	0	0	2	0	1	0	0	0	4	5	6	8	2	0	0	1	0	0	0	0	0	0	1	0	1	0	0	1	1	3	0	1	0	1	1	1
8	5			0	0	1	1					4	0	0	0	0	0	0	0	0	1	3	4	5	8	4	0	0	1	0	0	0	0	0	0	1	0	0	0	0	1	1	1	0	1		0	1	0
6	1											2						0	0	0	0	5	5	9	10	2	0	0	1	0	0	0	0	0	0	0	1	0	0	1	1	3	2	0	0	1	1	1
1	1	2		1	1	1	0	1		1		4	1	0	0	0	1	1	0	0	1	2	3	1	2		0	0	1	1	0	1	0	0	0	0	0	0	1	1	2	3	2	0	1	0	0	0	1
1	5	1		1	1	1	0	1				4	1	1	0	0	1		0	0	1	1	4	0	6	1	0	0	0	1	0	0	0	0	0	0	0	0	0	1	3	1	2	0	0	1	0	0	0
8	1											4	3	1	0	2	0	0	0	1	0	2	5	2	9	4	0	0	0	0	1	1	0	0	0	0	0	1	1	0		3	3	1	0	1	0	0	0
14	5											3	1	1	0	0	0	0	0	0	0	2	4	1	9	3	1	1	0	0	1	1	0	0	1	0	0	0	0	0	1			1	0	0	0	1	0
2	4		1	0	0			0				3	1							0	0	4	4	8	10	4	0	0	0	0	0	0	0	0	0	1	0	0	0	1	1	1	3	1	0	1	1	0	0
10												4	2	1	0	1	0	0	0	1	0	5	5	8	8	4	0	0	1	1	1	1	0	0	0	0	0	0	1	1	1	1	3	0	1	0	0	1	0
1	1	1		1	1	1	1	1				4	5	0	4	0	1	1	0	0	1	4	4	5	7	3	0	1	1	0	1	1	0	1	0	0	0	0	1	1	1	3	0	1	0	1	1	1	1
14	5											3	4	3	1	0	0	0	0	0	0	1	1	0	0
6	4											4	3	3	0	0	0	0	0	1	0	5	5	7	7	2	0	0	0	0	0	0	0	0	0	1	0	0	0	0	1	1		1	0	0	0	1	1
10	5											2	3	3				0	0	0	0	4	4	5	6	3	0	0	0	0	0	1	0	0	0	0	0	0	1	1	1	3	1	0	1	0	1	1	0
1	5	2		1	0	1	0	1				3	1	0	1	0	1	0	0	0	1	4	5	9	9	4	0	0	0	0	1	1	0	0	0	0	0	0	1	0	3	3	2	1	1	0	1	1	1
1	5	1		1	1	1	0	1				4	1	1	0	1	0	0	0	0	1	3	5	3	8	2	0	0	0	0	0	1	0	0	0	0	0	0	0	1	2	2	2	0	1	1	0	1	1
10	5											2	4	0	2	1	0	1	0	0	0	5	5	9	9	4	0	0	0	1	0	1	0	0	0	0	0	0	0	1	1			1	0	0	1	1	0
2	5		5	1	0						1	4	1	0	0	0	0	1	0	0	1	3	4	5	8	1	0	0	1	0	0	0	0	0	0	0	0	0	0	1	1			1	0	0	0	0	0
1	1	1		1	1	1	0	1				3	2	1	0	0	1	1	0	0	1	4	5	6	9	2	0	0	1	1	1	1	0	0	0	1	0	1	1	1	2	3	3	1	0	0	1	1	1
10	5											3	0	0	0	2	0	0		1	0	4	5	7	8	2	0	0	1	0	0	0	0	0	0	1	0	0	0	0	1	1	3	1	0	0	1	1	1
4	1											3	0	0	0	0	0	0	0	0	0	5	5	10	10	1	0	0	1	1	0	0	0	0	0	0	0	0	0	1	1	2	3	1	0	0	1	1	1
2	4		4									3	4	2	2			1	0	0	0	4	5	5	8	1	0	0	1	1	0	1	0	0	0	0	0	0	1	0	3	1	1	0	1	0	0	0	1
3	5											4	0	0	0	0	0	0	0	0	0	4	4	7	7	1	0	0	0	1	0	0	0	0	0	0	0	0	0	1	1			1	0	0	1	1	1
9	5			0	0	1	1	0	1			2	2	2	0	1	0	0	0	0	1	3	4	3	5	1	0	0	0	0	1	0	0	0	0	0	0	0	0	1	2	3	1	0	1	0	1	0	1
1	1	2		1	1	1	0	1					2	2	0	0	0	0	0	1	1	3	4	9	10	1	0	0	1	1	0	0	0	0	1	1	0	0	1	0	1	3	3	0	1	0	1	1	1
2	4		1									3	4	2	0	2	0	0	0	0	1	5	5	9	10	4	0	0	1	1	1	1	1	0	0	0	1	0	1	0	2	3	2	0	1	1		1	1
1	5	2		1	1	1	0	1			1	4	3	1	1		1	0	0	1	0	3	4	6	8	1	0	0	0	1	0	0	0	0	0	1	0	0	0	0	1			0	1	0	1	1	1
8	5			0	0	1	1	0				4	0	0	0	0	0	0	0	1	1	4	5	6	10	1	0	0	1	1	0	0	0	0	1	1	0	0	0	1	3	3	2	0	1	0	0	1	0
2	4		1	1	0			0				3	1	0	1	0	0	1	0	0	1	1	4	0	7	1	0	0	1	1	1	1	0	0	0	0	1	0	0	1	3	3	2	1	0	0	0	0	1
12	5											4	0	0	0	0	0	1	0	0	0	5	4	10	10	3	0	0	1	0	0	1	0	0	0	0	1	1	0	0	1	1	3	0	0	1	0	1	1
9	5											3	0	0	0	0	0	0	0	0	0	3	3	4	4	4	1	0	1	0	0	1	0	1	0	0	1	0	0	1	1	3	1	1	0	0	1	1	1
1	1	1		1	1	1		1				4	0	0	0	0	0	1	0	0	0	2	5	7	10	2	0	0	1	1	0	1	0	1	1	1	0	0	1	0	1	2		1	0	0	1	1	1
4	1											4	1	1	0	0	0	0	0	1	0	5	5	8	10	2	0	0	1	0	0	0	0	0	0	0	0	0	0	1	1	3	1	1	0	0	0	1	1
10	4											4	0	0	0	0	0	1	0	0	0	2	2	2	2	3	0	0	0	0	0	0	0	0	0	0	0	0	0	1	2	3	2	1	0	0	0	0	0
8	1											3	3	0	2	0	0		0	0	1	4	5	7	10	3	0	0	1	1	1	1	0	0	0	1	1	1	0	0	2	3	2	1	0	1	0	1	0
4	1											3	0	0	0	0	0	0	0	1	0	5	5	10	10	2	0	0	1	0	0	0	0	0	0	1	1	1	0	1	1	2	3	1	0	0	0	1	1
4	1			0	0	1	1	0				4	4	1	2	0	0		0	0	1	4	5	8	10	2	0	0	1	1	0	0	0	0	0	1	0	0	0	0	1	3	3	1	1	0	1	1	1
1	1	1		1	1	1	0	1													1	3	4	2	5
8	5											4	0	0	0	0	0	0	0	0	0	4	5	7	8	2	0	0	0	0	0	0	0	0	0	0	0	0	0	1	2	2	3	1	0	0	0	1	0
3	1											3	1	1	0	0	0	0	0	1	0	4	5	8	10	3	0	0	1	1	0	1	0	0	0	1	0	0	1	0	1	3	2	1	0	0	0	1	1
10	5											4	2	0	0	0	0	0	0	0	0	4	4	8	8	4	0	0	0	1	0	0	0	0	0	0	0	0	0	1	1	1	3	1	0	1	1	1	1
3	1											4	1	0	0	1	0	0	0	0	0	5	5	10	10	2	0	0	0	0	1	1	0	0	0	0	0	1	0	0	2	3	2	0	1	0	1	1	1
1	1	1		1	0	0	0	1				2	3	2	0	1	0	0	0	0		4	4	8	9	2	0	0	0	0	0	0	0	1	0	0	0	1	0	0	1	1	3	0	1	0	1	1	1
7	1											4	1	0	1	0	0	0	0	0	0	3	4	2	5	3	0	0	0	0	0	0	0	0	0	0	0	0	0	1	3	1	2	0	1	0	0	0	1
9	5			0	0	0	0	1				4	0					1	0	0		3	3	4	10	1	0	0	1	0	1	0	0	0	0	1	0	0	1	1	3	1	2	1	0	0	0	1	1
3	5											4	2	0	1	1	0	0	0	0	0	4	4	7	8	2	0	0	0	1	0	0	0	0	0	1	0	0	0	1	1	3	2				1	1	1
4	1											4	5	2	1	1	0	0	0	1	0	4	4	8	8	2	0	0	1	0	0	0	0	0	0	0	0	0	0	1	3	2	2	1	0	0	0	1	1
1	5	2		1	0	0	0	1			1	2	2	1	1	0	0	1	0	0	1	3	5	4	10	4	0	0	1	1	0	0	0	0	0	1	0	1	0	1	2	2	3	1	0	0	0	1	1
1	1	2		1	0	0	0	1				2						0	0	1		4	5	8	10	1	0	0	1	1	0	1	0	0	0	1	1	1	0	1	2	3	2	1	0	0	1	1	1
3	1											4	1	0	0	0	0	1	1	1	0	4	4	6	8	4	0	0	1	1	0	1	0	0	0	1	1	0	0	0	1	3	1	0	1	0		1	1
7	1			1				1				3	1	0	1	0	0	1	0	0	1	4	4	8	8	4	0	0	0	0	0	0	0	0	0	1	0	1	0	1	2	1	1	1	0	0	1	1	1
8	1											3	0	0	0	0	0	0	0	1	0	4	4	10	6	2	0	0	1	0	0	0	0	0	0	0	0	0	0	1	1	3	3	1	0	0	0	1	1
2	4		1	0	0	0		0				4	3	1	1	1	0		0	0	1	4	5	6	8	4	0	0	0	1	1	0	0	0	0	1	0	0	0	1	2	3	1	0	1	0	0	0	1
3	1											3	1	0	1	0	0	1	0	0	0	3	5	6	9	3	1	0	1	1	1	1	0	0	1	1	0	0	1	0	1	1	3	0	1	0	0	0	1
1	1	2		1	1	1	0	1				3	0	0	0	0	1	1	0	0	0	5	5	7	9	1	1	1	1	1	0	0	0	0	0	1	1	1	0	0	3	1	2	1	0	1	0	1	1
15	5											4	1	0	0	0	1	1	1	0	1	3	4	6	7	4	0	0	1	0	1	0	1	0	0	1	0	1	1	0	2	2	1	0	0	1	1	1	0
1	1	1		1	1	1	0	1				1	2	2	1			1	0	0	1	1	1	0	0	3	0	0	0	1	0	0	0	1	0						3	2	1
8	5											4	0	0	0	0	0	1	0	0	0	4	5	8	10	2	0	0	1	1	0	1	0	1	0	1	0	0	1	1	1	3	3	1	0	0	1	1	1
3	5											4	0	0	0	0	0	0	0	0	0	3	4	3	6	1	0	0	1	1	0	1	0	0	1	1	1	1	1	0	2	3	2	0	1	0	0	1	1
1	1	1		1	1	1	0	1				4	2	1	0	0	1	1	0	0	0	3	4	3	6	4	0	0	1	1	0	0	0	0	0	0	0	0	0	0	2	1	2	1	0	0	1	1	1
3	1																				0	3	3	3	3	1	0	0	1	0	1	0	0	1	1	0	0	0	1	1	1	1	3	1	0	0	0	1	0
1	1	1		1	1	1	0	1				4	3	1			2	1	1	0	0	4	4	5	7	1	1	0	0	0	0	0	0	0	0	1	0	0	0	1	1	1	3	1	0	0	1	1	1
8	5											2	0	0	0	0	0	1		0	0	4	5	8	9	4	1	0	1	1	0	1	0	0	0	0	1	0	0	0	1	3	3	0	1	0	0	1	0
1	1	2		1	1	1	0	1				4	4	2	1		1	1	0	0	1	4	4	6	6	1	0	0	1	1	1	1	0	0	1	0	0	0	0	1	1	1	3	1	0	0	0	1	1
13	5											3	0	0	0	0	0	0	0	1	0	4	5	8	10	4	0	0	1	1	1	0	0	0	0	1	0	0	1	1	1	3	3	1	0	0	0	0	1
4	1											4	3	1	1	0	0	1	0	0	1	5	5	8	9	1	0	0	1	1	1	1	0	0	0	1	0	0	1	0	1	1	3	1	0	0	0	1	1
1	1	1		1	1	1	0	1				4	1	0	0	0	1	1	1	0	0	1	0	0	0
1	1			1	0			1			1	4	0	0	0	0	1	0	0	1	1	3	4	4	7	2	0	0	1	1	1	0	0	0	0	0	0	0	0	1	2		2	1	0	0	1	0	1
1	1	2										3	1	0	0	0	1	1	0	0	0	3	4	6	8	3	0	1	1	1	0	0	0	0	0	0	0	1	0	0	2	1	2	0	0	1	0	1	1
1	1	2		1	1	1	0	1				4	5	2	0	2	1	0	0	1	1	1
8	5											3	0	0	0	0	0	0	0	1	0	4	4	7	7	2	0	0	1	0	0	0	0	0	1	0	0	0	0	1	2	2	2	0	1	0	0	0	1
1	4			1	0			0	1			4	2	2	0	0	0	1	0	0	1	2	3	3	7	4	0	0	0	0	0	0	0	0	0	1	0	0	0	1	2	3	3	0	1	1	0	1	0
1	1	2		1	1	1	0	1					3	2	1	0	0	1	0	0	0	3	4	2	4	1	0	0	0	0	0	0	0	1	0	0	0	0	0	1				1	0	0	0	1	0
7	5												0							0	0	4	4	7	7	2	0	0	1	0	0	1	0	0	0	1	1	0	1	0	1	3	2	0	1	0	1	1	1
1	5	1		1	0				0			4	2	1	0	0	1	0	0	0	1	3	5	4	9	2	0	0	1	0	0	0	0	0	0	0	1	0	0	1	2	2	3	1	0	0	1	1	1
8	1											4	0	0	0	0	0	0	0	1	0	4	4	6	10	2	0	0	1	1	1	1	0	0	0	0	0	0	1	0	1	1	3	1	0	0	0	0	1
1	1	2		1	1	1	1	0				4	2	1	0	0	1	0	0	0	0	3	3	3	4	3	0	0	0	0	0	0	0	0	0	0	0	0	0	1	2	3	1	0	1	0	1	1	1
4	1											4	5	0	4	1	0	1	0	0	0	5	5	9	9	1	0	0	1	0	1	1	0	0	0	1	0	1	0	0	1	3	2	0	1	1	0	1	0
1	1	2		1	0	1	0	1		1		4	3	1	1	0	1	1	0	0	0	3	4	3	5	4	0	0	0	0	0	0	0	0	0	1	0	0	0	0	2	3	1	0	1	0	0	0	1
1	1	2		1	1	1	0	0				4		1	0	0	3	1	0	0	1	4	4	8	9	1	0	0	0	0	0	0	0	0	0	1	0	0	0	1	1	3	3	1	0	0	1	1	1
3	1											3	3	3	0	0	0	0	0	1	0	5	5	10	10	2	0	0	1	1	0	0	0	0	0	1	0	0	0	0	1			0	1	0	1	1	1
1	1	1		1	1	1	0	1				4	5	2		2	1		0	0	1	5	4	10	10	2	0	0	0	1	1	1	0	0	0	0	1	1	1	0	2	3	2	0	1	0	1	1	1
1	1	2		1	1	1		1				4	3	1	0	1	1	1	0	0	1	4	4	6	9																3	3	2	1	0	0	0	1	0
2	5		5	0	0						1	4	2	1		0		0	0	0	1	2	5	2	10	2	0	0	1	1	1	1	0	0	0	1	0	0	1	1	3	3	3	1	0	1	0	1	1
1	1	2		1	1	1	0	1		1		3	3	2			1	0	0	1	0	3	4	6	9	3	0	0	0	1	1	1	0	0	0	0	0	0	0	1	2	3	2	0	1	0	1	1	1
1	1	2		1	1	1		1				4	2	2	0	0	1	0	0	0	1	3	4	5	8	3	0	0	1	1	0	1	0	0	0	1	0	0	0	0	2	1	2	0	1	0	0	0	1
4	1											4	0	0	0	0	0	1	0	0	0	5	5	10	10	2	0	0	1	1	0	1	0	0	0	0	1	0	1	1	1	1	3	1	0	0	0	1	1
3	5											4	2	1	0	0	0	0	0	0	0	4	4	8	8	3	0	0	0	1	0	0	1	1	0	1	1	0	0	0	1			0	1	0	1	0	1
1	1	1		1	1	1	0	1		1		4	2	0	0	1	1	0	0	0	0	3	5	5	9	2	0	0	1	1	0	0	0	0	0	1	0	1	0	1	1	2	2	1	0	0	0	1	1
1	1	1		1	0	0	0	1				4	2	1	0	0	1	0	0	0	1	4	5	7	8	2	0	0	1	0	0	1	0	0	1	0	0	0	0	1	1	2	3	1	0	0	0	0	0
8	5											4	0	0	0	0	0	1	0	0	0	4	5	8	10	2	0	0	1	1	0	1	0	0	0	1	0	0	1	1	1	3	2	0	1	0	1	1	1
3	5											4	2	2	0	0	0	0	0	1	0	5	5	8	8	4	0	0	0	1	0	0	0	0	0	1	0	1	1	0	1	1	3	1	0	0	1	1	1
[truncated: 95 more columns]
